# Supplementary material for: catena-Poly[1,1′-dimethyl-4,4′-(ethane-1,2-di­yl)dipyridinium [lead(II)-tri-μ-iodido-lead(II)-tri-μ-iodido]]
Source: Acta Crystallogr Sect E Struct Rep Online. 2011 Jun 4;67(Pt 7):m847. doi: 10.1107/S160053681102006X (PMC3151972; doi:10.1107/S160053681102006X)
Supplement: Supplementary file 1 [file e-67-0m847-sup1.cif]

##############################################################################
#                                                                            #
# This CIF contains the data in a paper accepted for publication in          #
# Acta Crystallographica Section E. It conforms to the requirements of       #
# Notes for Authors for Acta Crystallographica Section E, and has been       #
# peer reviewed under the auspices of the IUCr Commission on Journals.       #
#                                                                            #
# Full details of the Crystallographic Information File format               #
# are given in the paper "The Crystallographic Information File (CIF):       #
# a New Standard Archive File for Crystallography" by S. R. Hall, F. H.      #
# Allen and I. D. Brown [Acta Cryst. (1991), A47, 655-685].                  #
#                                                                            #
# The current version of the core CIF dictionary is obtainable from          #
# ftp://ftp.iucr.org/pub/cif_core.dic.                                       #
#                                                                            #
# Software is freely available for graphical display of the structure(s)     #
# in this CIF. For information consult the CIF software page                 #
# http://www.iucr.org/resources/cif/software.                                #
#                                                                            #
# This file may be used for bona fide research purposes within the           #
# scientific community so long as proper attribution is given to the journal # 
# article from which it was obtained.                                        #
#                                                                            #
##############################################################################
data_global
_audit_creation_method     'SHELXL97'
_journal_date_recd_electronic     2011-05-20
_journal_date_accepted     2011-05-26
_journal_name_full     'Acta Crystallographica, Section E'
_journal_year     2011
_journal_volume     67
_journal_issue      7
_journal_page_first     m847
_journal_page_last     m847
_journal_paper_category     QM
_journal_coeditor_code     HY2435
_publ_contact_author_name     'Guohai Xu'
_publ_contact_author_address
;
Key Laboratory of Jiangxi University for Functional Materials Chemistry
Department of Chemistry and Life Science
Gannan Normal University
Ganzhou, Jiangxi 341000
People's Republic of China
;
_publ_contact_author_email     xugh308@126.com
_publ_contact_author_fax     +86-797-8393670
_publ_contact_author_phone     +86-797-8393670
_publ_section_title
;
<i>catena</i>-Poly[1,1'-dimethyl-4,4'-(ethane-1,2-diyl)dipyridinium
[lead(II)-tri-\m-iodido-lead(II)-tri-\m-iodido]]
;
loop_
    _publ_author_name
    _publ_author_address
    'Guohai Xu'
;
Key Laboratory of Jiangxi University for Functional Materials Chemistry
Department of Chemistry and Life Science
Gannan Normal University
Ganzhou, Jiangxi 341000
People's Republic of China
;
    'Xiyun He'
;
Key Laboratory of Jiangxi University for Functional Materials Chemistry
Department of Chemistry and Life Science
Gannan Normal University
Ganzhou, Jiangxi 341000
People's Republic of China
;
data_I
_audit_creation_method     SHELXL-97
_chemical_name_systematic
;
<i>catena</i>-Poly[1,1'-dimethyl-4,4'-(ethane-1,2-diyl)dipyridinium
[lead(II)-tri-\m-iodido-lead(II)-tri-\m-iodido]]
;
_chemical_name_common     ?
_chemical_formula_moiety     'C14 H18 N2 2+, I6 Pb2 2-'
_chemical_formula_sum     'C14 H18 I6 N2 Pb2'
_chemical_formula_iupac     '(C14 H18 N2) [Pb2 I6]'
_chemical_formula_weight     1390.08
_chemical_melting_point     ?
_symmetry_cell_setting     monoclinic
_symmetry_space_group_name_H-M     'P 21/c'
_symmetry_space_group_name_Hall     '-P 2ybc'
loop_
    _symmetry_equiv_pos_as_xyz
    'x, y, z'
    '-x, y+1/2, -z+1/2'
    '-x, -y, -z'
    'x, -y-1/2, z-1/2'
_cell_length_a     10.120(6)
_cell_length_b     17.575(10)
_cell_length_c     8.025(4)
_cell_angle_alpha     90.00
_cell_angle_beta     101.239(10)
_cell_angle_gamma     90.00
_cell_volume     1399.9(13)
_cell_formula_units_Z     2
_cell_measurement_reflns_used     3425
_cell_measurement_theta_min     0.99
_cell_measurement_theta_max     28.15
_cell_measurement_temperature     296(2)
_exptl_crystal_description     block
_exptl_crystal_colour     black
_exptl_crystal_size_max     0.25
_exptl_crystal_size_mid     0.20
_exptl_crystal_size_min     0.19
_exptl_crystal_density_diffrn     3.298
_exptl_crystal_density_meas     ?
_exptl_crystal_density_method     'not measured'
_exptl_crystal_F_000     1196
_exptl_absorpt_coefficient_mu     18.629
_exptl_absorpt_correction_type     multi-scan
_exptl_absorpt_process_details     '(SADABS; Bruker, 2001)'
_exptl_absorpt_correction_T_min     0.016
_exptl_absorpt_correction_T_max     0.030
_exptl_special_details
;
;
_diffrn_ambient_temperature     296(2)
_diffrn_radiation_type     MoK\a
_diffrn_radiation_wavelength     0.71073
_diffrn_radiation_source     'fine-focus sealed tube'
_diffrn_radiation_monochromator     graphite
_diffrn_measurement_device_type     'Bruker APEXII CCD'
_diffrn_measurement_method     '\f and \w'
_diffrn_detector_area_resol_mean     ?
_diffrn_reflns_number     22768
_diffrn_reflns_av_R_equivalents     0.0384
_diffrn_reflns_av_sigmaI/netI     0.0230
_diffrn_reflns_theta_min     2.63
_diffrn_reflns_theta_max     28.15
_diffrn_reflns_theta_full     28.15
_diffrn_measured_fraction_theta_max     0.996
_diffrn_measured_fraction_theta_full     0.996
_diffrn_reflns_limit_h_min     -13
_diffrn_reflns_limit_h_max     13
_diffrn_reflns_limit_k_min     -23
_diffrn_reflns_limit_k_max     23
_diffrn_reflns_limit_l_min     -10
_diffrn_reflns_limit_l_max     10
_diffrn_standards_number     ?
_diffrn_standards_interval_count     ?
_diffrn_standards_interval_time     ?
_diffrn_standards_decay_%     ?
_refine_special_details
;
;
_reflns_number_total     3425
_reflns_number_gt     2838
_reflns_threshold_expression     I>2\s(I)
_refine_ls_structure_factor_coef     Fsqd
_refine_ls_matrix_type     full
_refine_ls_R_factor_all     0.0316
_refine_ls_R_factor_gt     0.0220
_refine_ls_wR_factor_gt     0.0434
_refine_ls_wR_factor_ref     0.0463
_refine_ls_goodness_of_fit_ref     1.024
_refine_ls_restrained_S_all     1.024
_refine_ls_number_reflns     3425
_refine_ls_number_parameters     109
_refine_ls_number_restraints     0
_refine_ls_hydrogen_treatment     constr
_refine_ls_weighting_scheme     calc
_refine_ls_weighting_details
         'calc w=1/[\s^2^(Fo^2^)+(0.0121P)^2^+2.6844P] where P=(Fo^2^+2Fc^2^)/3'
_atom_sites_solution_hydrogens     geom
_atom_sites_solution_primary     direct
_atom_sites_solution_secondary     difmap
_refine_ls_shift/su_max     0.002
_refine_ls_shift/su_mean     0.000
_refine_diff_density_max     0.794
_refine_diff_density_min     -1.162
_refine_ls_extinction_method     none
_refine_ls_extinction_coef     ?
loop_
    _atom_type_symbol
    _atom_type_description
    _atom_type_scat_dispersion_real
    _atom_type_scat_dispersion_imag
    _atom_type_scat_source
    'C' 'C' 0.0033 0.0016
                         'International Tables Vol C Tables 4.2.6.8 and 6.1.1.4'
    'H' 'H' 0.0000 0.0000
                         'International Tables Vol C Tables 4.2.6.8 and 6.1.1.4'
    'N' 'N' 0.0061 0.0033
                         'International Tables Vol C Tables 4.2.6.8 and 6.1.1.4'
    'I' 'I' -0.4742 1.8119
                         'International Tables Vol C Tables 4.2.6.8 and 6.1.1.4'
    'Pb' 'Pb' -3.3944 10.1111
                         'International Tables Vol C Tables 4.2.6.8 and 6.1.1.4'
_computing_data_collection     'APEX2 (Bruker, 2007)'
_computing_cell_refinement     'SAINT (Bruker, 2007)'
_computing_data_reduction     'SAINT (Bruker, 2007)'
_computing_structure_solution     'SHELXTL (Sheldrick, 2008)'
_computing_structure_refinement     'SHELXTL (Sheldrick, 2008)'
_computing_molecular_graphics     'SHELXTL (Sheldrick, 2008)'
_computing_publication_material     'SHELXTL (Sheldrick, 2008)'
loop_
    _atom_site_type_symbol
    _atom_site_label
    _atom_site_fract_x
    _atom_site_fract_y
    _atom_site_fract_z
    _atom_site_U_iso_or_equiv
    _atom_site_adp_type
    _atom_site_calc_flag
    _atom_site_refinement_flags
    _atom_site_occupancy
    _atom_site_symmetry_multiplicity
    _atom_site_disorder_assembly
    _atom_site_disorder_group
    C C1 0.3721(5) 0.0444(3) 0.6192(6) 0.0475(11) Uani d . 1 1 . .
    C C2 0.4292(6) 0.1058(4) 0.7117(8) 0.0714(17) Uani d . 1 1 . .
    H H2 0.5030 0.1300 0.6817 0.086 Uiso calc R 1 1 . .
    C C3 0.3793(6) 0.1318(4) 0.8467(8) 0.0678(16) Uani d . 1 1 . .
    H H3 0.4190 0.1734 0.9084 0.081 Uiso calc R 1 1 . .
    C C4 0.2127(5) 0.0402(3) 0.7986(7) 0.0542(13) Uani d . 1 1 . .
    H H4 0.1365 0.0184 0.8274 0.065 Uiso calc R 1 1 . .
    C C5 0.2599(5) 0.0132(3) 0.6641(7) 0.0495(12) Uani d . 1 1 . .
    H H5 0.2158 -0.0269 0.6011 0.059 Uiso calc R 1 1 . .
    C C6 0.2247(6) 0.1251(4) 1.0451(8) 0.0715(17) Uani d . 1 1 . .
    H H6A 0.1488 0.0950 1.0604 0.107 Uiso calc R 1 1 . .
    H H6B 0.1983 0.1775 1.0303 0.107 Uiso calc R 1 1 . .
    H H6C 0.2955 0.1202 1.1433 0.107 Uiso calc R 1 1 . .
    C C7 0.4287(5) 0.0148(3) 0.4740(6) 0.0538(12) Uani d . 1 1 . .
    H H7A 0.4275 0.0552 0.3913 0.065 Uiso calc R 1 1 . .
    H H7B 0.3715 -0.0259 0.4194 0.065 Uiso calc R 1 1 . .
    N N1 0.2741(4) 0.0979(2) 0.8906(5) 0.0521(10) Uani d . 1 1 . .
    I I1 0.84206(3) 0.106359(17) 0.85470(4) 0.04934(8) Uani d . 1 1 . .
    I I2 1.04264(4) 0.16980(2) 0.40344(5) 0.06218(11) Uani d . 1 1 . .
    I I3 0.60383(3) 0.190241(18) 0.29726(4) 0.04830(8) Uani d . 1 1 . .
    Pb Pb1 0.835213(18) 0.251424(10) 0.60612(2) 0.04107(5) Uani d . 1 1 . .
loop_
    _atom_site_aniso_label
    _atom_site_aniso_U_11
    _atom_site_aniso_U_22
    _atom_site_aniso_U_33
    _atom_site_aniso_U_12
    _atom_site_aniso_U_13
    _atom_site_aniso_U_23
    C1 0.043(3) 0.050(3) 0.047(3) -0.010(2) 0.003(2) 0.003(2)
    C2 0.060(3) 0.092(4) 0.068(4) -0.031(3) 0.027(3) -0.018(3)
    C3 0.059(3) 0.084(4) 0.064(4) -0.027(3) 0.019(3) -0.027(3)
    C4 0.041(3) 0.052(3) 0.072(4) -0.003(2) 0.016(3) 0.009(3)
    C5 0.043(3) 0.040(2) 0.067(3) -0.0040(19) 0.012(2) 0.000(2)
    C6 0.054(3) 0.102(5) 0.061(4) 0.011(3) 0.019(3) -0.008(3)
    C7 0.053(3) 0.064(3) 0.044(3) -0.017(2) 0.008(2) -0.004(2)
    N1 0.045(2) 0.063(3) 0.048(3) 0.0076(19) 0.0089(19) 0.003(2)
    I1 0.05674(19) 0.04184(15) 0.04717(19) -0.00310(13) 0.00453(14) -0.00125(13)
    I2 0.0597(2) 0.0799(2) 0.0471(2) 0.02966(18) 0.01069(16) 0.00598(17)
    I3 0.04488(17) 0.05507(18) 0.04462(18) -0.00848(13) 0.00792(13) 0.00162(14)
    Pb1 0.04505(10) 0.04862(10) 0.02984(9) -0.00104(7) 0.00803(7) -0.00048(7)
_geom_special_details
;
;
loop_
    _geom_bond_atom_site_label_1
    _geom_bond_atom_site_label_2
    _geom_bond_site_symmetry_2
    _geom_bond_distance
    _geom_bond_publ_flag
    C1 C5 . 1.371(6) ?
    C1 C2 . 1.372(7) ?
    C1 C7 . 1.489(7) ?
    C2 C3 . 1.361(8) ?
    C2 H2 . 0.9300 ?
    C3 N1 . 1.326(7) ?
    C3 H3 . 0.9300 ?
    C4 N1 . 1.334(6) ?
    C4 C5 . 1.349(7) ?
    C4 H4 . 0.9300 ?
    C5 H5 . 0.9300 ?
    C6 N1 . 1.502(7) ?
    C6 H6A . 0.9600 ?
    C6 H6B . 0.9600 ?
    C6 H6C . 0.9600 ?
    C7 C7 3_656 1.514(10) ?
    C7 H7A . 0.9700 ?
    C7 H7B . 0.9700 ?
    Pb1 I1 . 3.2296(13) y
    Pb1 I1 4_565 3.2214(13) y
    Pb1 I2 . 3.2311(11) y
    Pb1 I2 4_566 3.1724(11) y
    Pb1 I3 . 3.2435(12) y
    Pb1 I3 4_566 3.2073(12) y
loop_
    _geom_angle_atom_site_label_1
    _geom_angle_atom_site_label_2
    _geom_angle_atom_site_label_3
    _geom_angle_site_symmetry_1
    _geom_angle_site_symmetry_3
    _geom_angle
    _geom_angle_publ_flag
    C5 C1 C2 . . 117.1(5) ?
    C5 C1 C7 . . 122.1(4) ?
    C2 C1 C7 . . 120.8(4) ?
    C3 C2 C1 . . 120.8(5) ?
    C3 C2 H2 . . 119.6 ?
    C1 C2 H2 . . 119.6 ?
    N1 C3 C2 . . 120.2(5) ?
    N1 C3 H3 . . 119.9 ?
    C2 C3 H3 . . 119.9 ?
    N1 C4 C5 . . 120.7(5) ?
    N1 C4 H4 . . 119.6 ?
    C5 C4 H4 . . 119.6 ?
    C4 C5 C1 . . 120.7(5) ?
    C4 C5 H5 . . 119.6 ?
    C1 C5 H5 . . 119.6 ?
    N1 C6 H6A . . 109.5 ?
    N1 C6 H6B . . 109.5 ?
    H6A C6 H6B . . 109.5 ?
    N1 C6 H6C . . 109.5 ?
    H6A C6 H6C . . 109.5 ?
    H6B C6 H6C . . 109.5 ?
    C1 C7 C7 . 3_656 113.3(5) ?
    C1 C7 H7A . . 108.9 ?
    C7 C7 H7A 3_656 . 108.9 ?
    C1 C7 H7B . . 108.9 ?
    C7 C7 H7B 3_656 . 108.9 ?
    H7A C7 H7B . . 107.7 ?
    C3 N1 C4 . . 120.4(5) ?
    C3 N1 C6 . . 119.3(5) ?
    C4 N1 C6 . . 120.3(4) ?
    Pb1 I1 Pb1 4_566 . 76.93(4) ?
    Pb1 I2 Pb1 4_565 . 77.60(4) ?
    Pb1 I3 Pb1 4_565 . 76.93(4) ?
    I2 Pb1 I3 4_566 4_566 86.47(4) ?
    I2 Pb1 I1 4_566 4_565 92.33(4) ?
    I3 Pb1 I1 4_566 4_565 99.11(3) ?
    I2 Pb1 I1 4_566 . 87.05(4) ?
    I3 Pb1 I1 4_566 . 83.49(3) ?
    I1 Pb1 I1 4_565 . 177.283(13) ?
    I2 Pb1 I2 4_566 . 99.95(4) ?
    I3 Pb1 I2 4_566 . 171.539(12) ?
    I1 Pb1 I2 4_565 . 86.20(3) ?
    I1 Pb1 I2 . . 91.300(10)
                           ?
    I2 Pb1 I3 4_566 . 173.097(12) ?
    I3 Pb1 I3 4_566 . 89.19(4) ?
    I1 Pb1 I3 4_565 . 83.05(3) ?
    I1 Pb1 I3 . . 97.800(10)
                           ?
    I2 Pb1 I3 . . 84.910(10)
                           ?
loop_
    _geom_torsion_atom_site_label_1
    _geom_torsion_atom_site_label_2
    _geom_torsion_atom_site_label_3
    _geom_torsion_atom_site_label_4
    _geom_torsion_site_symmetry_1
    _geom_torsion_site_symmetry_2
    _geom_torsion_site_symmetry_3
    _geom_torsion_site_symmetry_4
    _geom_torsion
    _geom_torsion_publ_flag
    C5 C1 C2 C3 . . . . 3.0(9) ?
    C7 C1 C2 C3 . . . . -178.5(6) ?
    C1 C2 C3 N1 . . . . -0.1(10) ?
    N1 C4 C5 C1 . . . . 0.1(8) ?
    C2 C1 C5 C4 . . . . -3.0(8) ?
    C7 C1 C5 C4 . . . . 178.6(5) ?
    C5 C1 C7 C7 . . . 3_656 -118.8(6) ?
    C2 C1 C7 C7 . . . 3_656 62.9(8) ?
    C2 C3 N1 C4 . . . . -3.0(9) ?
    C2 C3 N1 C6 . . . . 177.1(6) ?
    C5 C4 N1 C3 . . . . 3.0(8) ?
    C5 C4 N1 C6 . . . . -177.1(5) ?
    Pb1 I1 Pb1 I2 4_566 . . 4_566 41.42(2) ?
    Pb1 I1 Pb1 I3 4_566 . . 4_566 -45.363(18) ?
    Pb1 I1 Pb1 I2 4_566 . . . 141.321(18) ?
    Pb1 I1 Pb1 I3 4_566 . . . -133.64(2) ?
    Pb1 I2 Pb1 I2 4_565 . . 4_566 -133.01(3) ?
    Pb1 I2 Pb1 I1 4_565 . . 4_565 -41.307(16) ?
    Pb1 I2 Pb1 I1 4_565 . . . 139.759(16) ?
    Pb1 I2 Pb1 I3 4_565 . . . 42.04(2) ?
    Pb1 I3 Pb1 I3 4_565 . . 4_566 144.45(2) ?
    Pb1 I3 Pb1 I1 4_565 . . 4_565 45.168(14) ?
    Pb1 I3 Pb1 I1 4_565 . . . -132.231(15) ?
    Pb1 I3 Pb1 I2 4_565 . . . -41.62(2) ?
