# Supplementary material for: catena-Poly[1,1′-dimethyl-4,4′-(ethane-1,2-di­yl)dipyridinium [lead(II)-tri-μ-iodido-lead(II)-tri-μ-iodido]]
Source: Acta Crystallogr Sect E Struct Rep Online. 2011 Jun 4;67(Pt 7):m847. doi: 10.1107/S160053681102006X (PMC3151972; doi:10.1107/S160053681102006X)
Supplement: Supplementary file 2 [file e-67-0m847-Isup2.hkl]

#
# h,k,l, Fc-squared, Fo-squared, sigma(Fo-squared) and status flag
#
data_I
_shelx_title ' HH in P2(1)/c'
_shelx_refln_list_code          4
_shelx_F_calc_maximum      501.18
_exptl_crystal_F_000      1196.00
_reflns_d_resolution_high  0.7532
 
loop_
 _symmetry_equiv_pos_as_xyz
 'x, y, z'
 '-x, y+1/2, -z+1/2'
 '-x, -y, -z'
 'x, -y-1/2, z-1/2'
 
_cell_length_a    10.1195
_cell_length_b    17.5747
_cell_length_c     8.0250
_cell_angle_alpha  90.000
_cell_angle_beta  101.239
_cell_angle_gamma  90.000
 
_shelx_F_squared_multiplier     1.000
 
loop_
 _refln_index_h
 _refln_index_k
 _refln_index_l
 _refln_F_squared_calc
 _refln_F_squared_meas
 _refln_F_squared_sigma
 _refln_observed_status
   1   0   0    50952.55    51937.79   1641.81 o
   2   0   0     3755.27     3983.74     90.18 o
   3   0   0    60103.29    61645.26    987.84 o
   4   0   0    71171.77    72179.95   1171.42 o
   5   0   0    88409.17    85976.55   1380.67 o
   6   0   0    23633.28    22658.11    383.36 o
   7   0   0    17811.38    17924.38    312.80 o
   8   0   0     1988.71     2104.57     76.33 o
   9   0   0    48861.66    49109.06    813.84 o
  10   0   0     4044.25     4071.35    124.98 o
  11   0   0      530.80      571.40     87.06 o
  12   0   0     1662.92     1865.15    124.34 o
  13   0   0     1091.83     1071.81    118.19 o
   1   1   0   133731.36   128290.03   3520.41 o
   2   1   0    18362.32    18039.09    227.86 o
   3   1   0     4418.54     4406.96     61.03 o
   4   1   0   174590.89   172109.34   1938.95 o
   5   1   0   135672.06   132145.52   1492.25 o
   6   1   0     2573.60     2561.21     52.96 o
   7   1   0      352.09      454.19     31.62 o
   8   1   0    24793.81    24907.37    302.46 o
   9   1   0      562.97      633.32     40.99 o
  10   1   0     8393.81     8501.07    147.76 o
  11   1   0     2460.04     2598.22     86.29 o
  12   1   0     1359.15     1470.18     81.74 o
  13   1   0     2528.49     2561.99    105.90 o
   0   2   0   167144.20   154784.28   3497.97 o
   1   2   0    21255.29    22884.39    647.00 o
   2   2   0      842.87      950.55     29.30 o
   3   2   0    14738.59    15056.78    186.39 o
   4   2   0    27768.32    27901.21    363.74 o
   5   2   0    26836.36    26397.81    324.67 o
   6   2   0    10105.46     9979.47    137.49 o
   7   2   0     3230.93     3233.27     67.30 o
   8   2   0     2266.78     2244.29     58.34 o
   9   2   0    19888.57    19699.79    259.71 o
  10   2   0      468.82      457.85     45.87 o
  11   2   0       93.81       51.09     45.51 o
  12   2   0     1197.41     1293.87     78.78 o
  13   2   0      500.54      677.45     76.60 o
   1   3   0    54217.90    53745.61    666.90 o
   2   3   0     1231.05     1412.95     45.90 o
   3   3   0     1049.35     1035.36     28.16 o
   4   3   0    24404.39    24840.04    326.42 o
   5   3   0     5038.38     4931.21     82.11 o
   6   3   0     1903.45     2025.20     48.69 o
   7   3   0      830.93      921.82     38.51 o
   8   3   0     6539.65     6498.20    136.14 o
   9   3   0      301.58      368.04     40.70 o
  10   3   0     1783.56     1857.07     74.66 o
  11   3   0      243.31      192.14     50.15 o
  12   3   0        2.31        0.17     51.66 o
  13   3   0      897.79     1122.81     90.42 o
   0   4   0     2084.10     2346.12     83.38 o
   1   4   0      585.92      617.07     20.20 o
   2   4   0    13892.20    13873.20    197.75 o
   3   4   0    26570.47    26302.69    334.32 o
   4   4   0     6401.74     6479.99     89.73 o
   5   4   0     2091.96     2228.89     73.28 o
   6   4   0     4323.90     4479.89     76.18 o
   7   4   0      847.53      869.70     39.00 o
   8   4   0     1527.18     1484.05     48.41 o
   9   4   0     2159.47     2219.50     66.05 o
  10   4   0       73.63      152.63     42.19 o
  11   4   0      799.09      852.28     67.77 o
  12   4   0     1649.37     1755.51     75.70 o
   1   5   0    33653.95    34255.80    389.32 o
   2   5   0    84081.48    84626.64   1048.43 o
   3   5   0     1594.97     1646.35     35.29 o
   4   5   0     3153.12     3134.11     56.52 o
   5   5   0     3606.18     3797.36     61.43 o
   6   5   0     1239.22     1304.41     37.36 o
   7   5   0    29569.99    29545.54    368.54 o
   8   5   0    12367.92    12655.05    175.56 o
   9   5   0     1221.17     1288.72     52.94 o
  10   5   0      791.04      758.20     49.65 o
  11   5   0     2147.03     2173.06     75.01 o
  12   5   0       17.41        8.91     55.54 o
   0   6   0    10237.27    10287.93    259.67 o
   1   6   0    14697.82    14907.14    214.56 o
   2   6   0    80756.47    82208.99    973.50 o
   3   6   0   169852.81   166107.25   1797.66 o
   4   6   0    19447.25    19303.47    239.37 o
   5   6   0       99.33       86.40     22.32 o
   6   6   0    54029.23    52875.07    610.30 o
   7   6   0    14503.72    14515.50    185.13 o
   8   6   0     1800.32     1825.67     57.28 o
   9   6   0     2423.70     2420.06     75.09 o
  10   6   0     2810.53     2935.95    102.33 o
  11   6   0     2372.62     2588.66    106.53 o
  12   6   0     4029.27     4221.93    129.83 o
   1   7   0    74956.54    74842.16   1082.01 o
   2   7   0   236453.78   221234.67   3136.88 o
   3   7   0      146.76      234.05     17.34 o
   4   7   0    11876.25    11587.46    149.84 o
   5   7   0    21699.90    21319.88    266.51 o
   6   7   0      144.65      251.35     28.70 o
   7   7   0    57842.32    57308.16    693.09 o
   8   7   0    14904.14    14557.06    217.45 o
   9   7   0     3604.11     3749.58     88.43 o
  10   7   0     2146.33     2189.42     69.38 o
  11   7   0     7465.95     7349.31    189.90 o
  12   7   0        0.91      118.66     53.11 o
   0   8   0    15003.56    15093.03    250.83 o
   1   8   0    27888.46    27502.84    312.23 o
   2   8   0    46892.89    47992.68    506.60 o
   3   8   0   106891.57   107731.29   1220.43 o
   4   8   0     2663.46     2678.81     48.57 o
   5   8   0       68.04       87.83     27.52 o
   6   8   0    51190.35    50636.48    585.41 o
   7   8   0    12133.54    11931.71    164.62 o
   8   8   0     1613.64     1636.16     49.44 o
   9   8   0      997.44     1093.21     48.91 o
  10   8   0     4009.54     4347.04    107.23 o
  11   8   0     2166.69     2235.51     84.76 o
  12   8   0     2822.91     2790.75    178.07 o
   1   9   0     4121.52     4096.22     54.87 o
   2   9   0    67642.66    67527.10    736.11 o
   3   9   0     5353.15     5407.34     71.96 o
   4   9   0     1565.08     1646.41     39.51 o
   5   9   0     5913.46     5777.04     85.50 o
   6   9   0     2379.26     2438.56     60.19 o
   7   9   0    19680.65    18742.27    254.68 o
   8   9   0      504.71      421.43     38.75 o
   9   9   0       87.65      106.36     38.64 o
  10   9   0     2164.26     2253.31     85.22 o
  11   9   0     4050.10     4176.37    163.09 o
  12   9   0      102.29      131.56     63.28 o
   0  10   0      489.30      525.10     26.04 o
   1  10   0    17307.36    17234.51    203.32 o
   2  10   0     1208.86     1284.25     29.42 o
   3  10   0     4125.18     4247.64     59.53 o
   4  10   0     2498.76     2447.21     47.14 o
   5  10   0      175.50      172.34     26.11 o
   6  10   0    14733.03    14416.89    200.48 o
   7  10   0       75.36       68.45     32.40 o
   8  10   0     1048.84     1037.20     50.61 o
   9  10   0      135.13      120.57     38.47 o
  10  10   0     1071.44     1158.13     61.55 o
  11  10   0      694.78      599.27     73.78 o
   1  11   0     1656.06     1801.42     36.62 o
   2  11   0     5437.87     5374.15     78.05 o
   3  11   0     6497.87     6289.88     83.88 o
   4  11   0     5182.95     5090.64     77.22 o
   5  11   0     5084.93     4837.96     85.66 o
   6  11   0     2071.55     2087.51     67.09 o
   7  11   0     1043.41      959.53     47.96 o
   8  11   0      301.32      379.51     39.95 o
   9  11   0      247.42      313.11     45.69 o
  10  11   0     1690.66     1780.43     86.68 o
  11  11   0     1285.42     1384.74     87.17 o
   0  12   0    26891.82    27035.27    412.57 o
   1  12   0    20373.68    19758.25    224.99 o
   2  12   0      146.32      120.49     19.67 o
   3  12   0     5593.87     5456.18     84.08 o
   4  12   0      214.16      194.37     27.61 o
   5  12   0      972.29     1076.08     43.50 o
   6  12   0     9021.80     8992.20    152.66 o
   7  12   0     1250.82     1384.24     53.91 o
   8  12   0     1331.05     1281.96     51.60 o
   9  12   0     3561.27     3619.68     98.44 o
  10  12   0     2344.43     2370.56     90.37 o
  11  12   0       45.02       84.76     61.03 o
   1  13   0    20204.21    20350.59    264.58 o
   2  13   0    13432.67    13143.03    198.69 o
   3  13   0      119.25       78.83     28.79 o
   4  13   0    24877.01    24405.02    335.36 o
   5  13   0    31673.78    31139.33    402.26 o
   6  13   0     1032.33     1091.20     46.73 o
   7  13   0     1526.10     1560.30     57.00 o
   8  13   0     2809.33     2774.28     79.04 o
   9  13   0       73.22      168.01     48.28 o
  10  13   0     2215.64     2337.88    103.63 o
   0  14   0    69140.81    68452.19   1345.60 o
   1  14   0    10283.55    10266.83    151.77 o
   2  14   0     2849.73     2728.61     69.69 o
   3  14   0    18535.03    17870.91    263.55 o
   4  14   0    12210.62    11889.39    177.12 o
   5  14   0     5290.95     5444.01    105.18 o
   6  14   0     7868.47     7610.28    122.51 o
   7  14   0     1985.46     2089.42     99.96 o
   8  14   0      925.09      930.35     53.54 o
   9  14   0     8560.92     8522.56    158.24 o
  10  14   0     1480.41     1520.69     80.88 o
   1  15   0    18521.86    18360.45    256.20 o
   2  15   0     4118.74     4085.98     78.99 o
   3  15   0      663.85      699.64     38.06 o
   4  15   0    14293.40    13845.65    215.82 o
   5  15   0    10854.51    10770.84    166.84 o
   6  15   0        0.99      -27.87     34.89 o
   7  15   0      967.54     1059.06     49.80 o
   8  15   0     6043.94     6304.52    145.35 o
   9  15   0      127.89      277.97     49.76 o
  10  15   0      905.51      980.85     74.90 o
   0  16   0    11456.11    11411.26    252.89 o
   1  16   0      135.52      161.58     30.53 o
   2  16   0      911.41      918.71     39.84 o
   3  16   0     3335.38     3309.73     77.75 o
   4  16   0     5658.02     5825.27    109.98 o
   5  16   0     2429.45     2507.77     74.70 o
   6  16   0      308.13      373.26     43.16 o
   7  16   0      141.16       51.07     41.84 o
   8  16   0      198.10      236.55     48.74 o
   9  16   0     2712.78     2694.53     84.18 o
   1  17   0     2771.60     2703.37     67.94 o
   2  17   0      233.90      197.26     34.42 o
   3  17   0     1314.91     1332.60     50.20 o
   4  17   0     1141.32     1140.94     53.32 o
   5  17   0      193.84      152.17     40.57 o
   6  17   0     1542.55     1514.11     63.28 o
   7  17   0      187.13      108.46     47.80 o
   8  17   0     1778.77     1815.96     94.10 o
   9  17   0        3.86      -54.62     81.95 o
   0  18   0     1491.29     1431.04    101.38 o
   1  18   0      975.09      915.95     51.98 o
   2  18   0      569.87      622.92     52.69 o
   3  18   0      992.88     1099.19     53.55 o
   4  18   0     1713.23     1866.24     64.55 o
   5  18   0      992.89      899.16     51.29 o
   6  18   0       55.73       38.27     43.16 o
   7  18   0      132.54       -7.83     50.39 o
   8  18   0        6.13      -11.16     53.06 o
   1  19   0     3482.53     3350.25     92.78 o
   2  19   0     1229.31     1304.68     56.35 o
   3  19   0     1007.04     1007.56     54.58 o
   4  19   0     1125.55     1065.11     56.99 o
   5  19   0      347.13      391.86     50.21 o
   6  19   0      176.20      100.75     46.35 o
   7  19   0      530.34      597.67     55.96 o
   0  20   0     5350.29     5121.25    170.08 o
   1  20   0      426.06      455.93     50.84 o
   2  20   0     1291.82     1341.17     59.01 o
   3  20   0     4678.39     4805.56    111.35 o
   4  20   0     1741.00     1859.25     71.16 o
   5  20   0      732.43      719.98     67.48 o
   6  20   0     2012.58     2185.34     80.82 o
   1  21   0     3693.97     3635.60    103.18 o
   2  21   0     4495.95     4635.07    118.17 o
   3  21   0      143.37       79.88     47.01 o
   4  21   0     1973.08     2049.38     76.83 o
   5  21   0     1891.34     2082.35    104.83 o
   0  22   0     1705.08     1550.87    115.43 o
   1  22   0      997.20     1095.82     66.86 o
   2  22   0      389.35      455.00     59.88 o
   3  22   0     2133.07     2219.24     78.04 o
   4  22   0      160.93       85.08     52.55 o
   1  23   0      236.06      209.29     56.55 o
   2  23   0      696.19      680.96    104.62 o
 -13   1   1       88.30      105.38     67.23 o
 -12   1   1      180.15      172.07     51.78 o
 -11   1   1      245.72      286.46     43.31 o
 -10   1   1        6.40       -6.79     35.93 o
  -9   1   1      644.62      758.67     40.67 o
  -8   1   1     1221.01     1268.50     42.67 o
  -7   1   1    14695.37    14612.00    191.20 o
  -6   1   1      863.69      905.35     33.56 o
  -5   1   1     3803.74     3863.19     59.86 o
  -4   1   1     1573.33     1506.13     32.63 o
  -3   1   1    17778.58    17939.09    227.83 o
  -2   1   1     5319.24     5804.79     87.08 o
  -1   1   1     1018.52     1136.16     36.71 o
   0   1   1       80.39      102.92     15.12 o
   1   1   1      550.25      500.34     19.61 o
   2   1   1   111560.01   110807.29   1365.97 o
   3   1   1    17445.91    17492.01    225.44 o
   4   1   1     1975.09     1889.66     39.35 o
   5   1   1      565.57      691.68     26.80 o
   6   1   1     5763.39     5807.89     92.48 o
   7   1   1     2917.71     2798.27     62.02 o
   8   1   1      479.37      498.55     38.67 o
   9   1   1      850.46      831.11     56.07 o
  10   1   1       68.40       47.39     48.44 o
  11   1   1      995.89      988.79     66.13 o
  12   1   1      134.70      137.31     63.35 o
 -13   2   1       56.50       27.97     58.23 o
 -12   2   1      355.75      427.20     58.65 o
 -11   2   1     2060.48     1977.78     64.66 o
 -10   2   1     1789.57     1881.99     57.11 o
  -9   2   1      511.63      513.65     39.40 o
  -8   2   1     5314.14     4998.90     87.97 o
  -7   2   1     2755.67     2811.23     65.84 o
  -6   2   1     5757.45     5518.49     88.49 o
  -5   2   1     4517.33     4325.92     68.13 o
  -4   2   1     3633.71     3695.86     57.96 o
  -3   2   1    86053.09    86768.76   1027.04 o
  -2   2   1   119803.57   119742.71   1682.18 o
  -1   2   1      166.21      163.51     13.57 o
   0   2   1       91.75      106.40      6.59 o
   1   2   1    13255.93    14245.68    213.29 o
   2   2   1      794.20      867.08     32.05 o
   3   2   1    11648.43    11453.03    152.55 o
   4   2   1        5.56       75.56     28.75 o
   5   2   1     3493.40     3478.84     67.46 o
   6   2   1    15708.47    15955.30    208.00 o
   7   2   1    19828.75    20115.10    259.61 o
   8   2   1     2165.29     2277.91     85.55 o
   9   2   1     2379.40     2456.48     75.83 o
  10   2   1      991.69      946.44     62.15 o
  11   2   1       29.81       44.88     54.30 o
  12   2   1      261.14      254.75     61.06 o
 -13   3   1       30.25      -54.85     59.17 o
 -12   3   1     1468.06     1533.98     80.56 o
 -11   3   1        0.82       23.40     42.76 o
 -10   3   1      291.95      308.67     38.65 o
  -9   3   1     5356.07     5482.33     96.97 o
  -8   3   1       34.60       23.74     31.38 o
  -7   3   1    24539.97    24153.12    330.10 o
  -6   3   1      380.32      403.89     27.27 o
  -5   3   1      301.28      340.89     22.47 o
  -4   3   1     2428.09     2497.39     49.81 o
  -3   3   1    50356.15    50465.93    637.13 o
  -2   3   1     9198.89     9909.43    135.94 o
  -1   3   1    10585.49    11186.39    157.50 o
   0   3   1     5833.65     6405.95    101.89 o
   1   3   1    10819.57    11126.66    281.75 o
   2   3   1   165231.73   159376.25   2138.44 o
   3   3   1     2565.95     2672.73     63.07 o
   4   3   1    16668.48    16660.83    232.22 o
   5   3   1     5026.19     4933.93     78.48 o
   6   3   1     2355.08     2335.74     55.55 o
   7   3   1     7040.37     6840.87    107.71 o
   8   3   1      558.66      680.22     45.03 o
   9   3   1      287.65      324.37     47.19 o
  10   3   1      108.17      144.58     51.74 o
  11   3   1     2476.20     2518.26    110.04 o
  12   3   1        0.40      -51.40     51.40 o
 -13   4   1        0.60       86.73     60.31 o
 -12   4   1       13.13       20.78     53.70 o
 -11   4   1     1006.53      992.42     55.38 o
 -10   4   1      671.29      758.54     48.90 o
  -9   4   1     4143.01     4091.95     81.88 o
  -8   4   1      235.02      159.18     32.97 o
  -7   4   1     6987.20     7009.65    106.89 o
  -6   4   1       31.44       64.84     29.22 o
  -5   4   1    59331.73    57975.79    664.79 o
  -4   4   1      457.02      475.24     19.89 o
  -3   4   1     3034.04     3177.67     61.35 o
  -2   4   1    24072.01    24695.46    326.81 o
  -1   4   1     2339.79     2526.10     36.17 o
   0   4   1   129440.77   130457.68   1471.13 o
   1   4   1      154.34      173.03     13.73 o
   2   4   1      657.55      737.67     29.29 o
   3   4   1     1018.53     1047.31     32.53 o
   4   4   1    49182.57    47967.15    550.19 o
   5   4   1      507.42      441.25     25.91 o
   6   4   1     7134.61     7413.33    111.18 o
   7   4   1     1822.77     1790.58     56.15 o
   8   4   1      115.72      152.03     38.81 o
   9   4   1     7814.14     7988.62    149.22 o
  10   4   1        0.80       26.00     44.92 o
  11   4   1      782.89      838.15     62.08 o
  12   4   1      117.34      100.79     59.79 o
 -13   5   1      745.39      770.26     83.01 o
 -12   5   1      898.45      946.14     70.05 o
 -11   5   1      195.98      183.57     47.65 o
 -10   5   1     2015.44     1910.97     62.76 o
  -9   5   1     3794.06     3661.07     77.27 o
  -8   5   1     5051.14     5132.48     90.55 o
  -7   5   1     1135.01     1110.21     40.03 o
  -6   5   1      232.13      264.98     29.66 o
  -5   5   1     7007.99     6913.39     93.68 o
  -4   5   1    45586.96    44266.38    599.04 o
  -3   5   1     4191.80     4042.34     61.26 o
  -2   5   1      155.88      144.53     12.93 o
  -1   5   1    65582.43    65896.91    860.92 o
   0   5   1    66821.18    68682.11    851.69 o
   1   5   1    13080.65    12728.17    172.89 o
   2   5   1     1557.22     1770.50     34.28 o
   3   5   1     9135.27     9032.58    123.61 o
   4   5   1    12243.73    12119.90    164.75 o
   5   5   1    26137.88    25883.91    294.01 o
   6   5   1      159.73      161.23     27.45 o
   7   5   1     4636.99     4513.21     88.51 o
   8   5   1     7362.74     7357.25    123.77 o
   9   5   1     2046.56     2211.32     71.80 o
  10   5   1        0.42      -11.87     42.28 o
  11   5   1      423.49      411.39     56.80 o
  12   5   1      667.86      843.37     92.10 o
 -12   6   1      325.28      334.67     57.38 o
 -11   6   1      418.92      390.17     50.84 o
 -10   6   1       21.24      -23.15     49.81 o
  -9   6   1     5591.91     5509.82    106.50 o
  -8   6   1     1103.14     1073.04     42.44 o
  -7   6   1     1606.14     1521.04     44.28 o
  -6   6   1        0.44        3.71     23.06 o
  -5   6   1    19218.23    18939.73    256.18 o
  -4   6   1     5391.15     5288.82     76.82 o
  -3   6   1     4454.48     4191.21     60.41 o
  -2   6   1      129.47      138.03     12.10 o
  -1   6   1     5840.31     5851.08     80.00 o
   0   6   1    46188.03    47802.89    593.11 o
   1   6   1       62.21       66.01     17.93 o
   2   6   1     1589.72     1636.76     33.06 o
   3   6   1      710.82      727.64     23.59 o
   4   6   1    34939.23    33597.57    428.01 o
   5   6   1      602.23      679.45     31.66 o
   6   6   1      330.10      369.47     34.94 o
   7   6   1     2055.71     2307.16     61.30 o
   8   6   1     1142.78     1271.56     49.52 o
   9   6   1     3155.98     3181.49     79.99 o
  10   6   1       82.64      139.41     46.32 o
  11   6   1      199.51      186.18     60.47 o
  12   6   1       62.77       81.83     65.01 o
 -12   7   1        7.60      -15.67     49.96 o
 -11   7   1      186.10      272.86     50.61 o
 -10   7   1      397.46      526.82     48.35 o
  -9   7   1       32.06       26.93     36.33 o
  -8   7   1     1882.33     2044.84     56.80 o
  -7   7   1      629.66      705.64     35.94 o
  -6   7   1      193.39      173.46     26.13 o
  -5   7   1       91.78       77.38     22.76 o
  -4   7   1     3897.57     4110.16     64.39 o
  -3   7   1     2700.15     2733.59     45.57 o
  -2   7   1     4574.58     4619.51     58.39 o
  -1   7   1      259.45      206.88     12.54 o
   0   7   1     1380.66     1262.57     24.54 o
   1   7   1     9650.00     9146.69    121.25 o
   2   7   1      287.13      384.60     17.67 o
   3   7   1     4804.66     4842.29     74.40 o
   4   7   1      244.51      290.18     22.82 o
   5   7   1      370.28      461.78     29.04 o
   6   7   1     3964.89     4047.33     78.58 o
   7   7   1       95.26      169.85     37.40 o
   8   7   1      955.15      947.20     48.55 o
   9   7   1       27.12       35.44     39.92 o
  10   7   1       21.92       -0.10     45.21 o
  11   7   1      162.18      157.33     58.84 o
  12   7   1       46.90       77.66     66.57 o
 -12   8   1       38.66       90.58     53.29 o
 -11   8   1      222.40      250.66     48.54 o
 -10   8   1       76.33      116.42     42.72 o
  -9   8   1      150.62      195.61     41.61 o
  -8   8   1        2.10       18.39     32.17 o
  -7   8   1     1349.18     1482.99     50.48 o
  -6   8   1    10780.67    10884.55    195.99 o
  -5   8   1    11083.71    11292.18    149.73 o
  -4   8   1     6994.09     7034.61     93.49 o
  -3   8   1       21.86       20.96     14.23 o
  -2   8   1     1019.05     1203.40     27.67 o
  -1   8   1     4576.42     4420.01     61.78 o
   0   8   1    10202.64    10248.68    117.19 o
   1   8   1    17069.42    16979.69    207.65 o
   2   8   1     4710.13     4913.14     67.07 o
   3   8   1     3822.79     3775.03     60.62 o
   4   8   1     7784.60     7887.47    110.22 o
   5   8   1     8126.45     8011.86    115.57 o
   6   8   1        9.83       38.32     39.11 o
   7   8   1      627.94      666.18     42.59 o
   8   8   1      206.27      166.99     39.84 o
   9   8   1      884.46      953.32     52.94 o
  10   8   1     2237.62     2452.78     94.19 o
  11   8   1      529.62      683.28     63.41 o
  12   8   1      111.51      108.88    101.60 o
 -12   9   1      358.41      370.76     57.42 o
 -11   9   1      397.65      446.75     55.94 o
 -10   9   1     2534.20     2553.48     78.64 o
  -9   9   1     2070.19     2103.02     72.18 o
  -8   9   1       14.57       19.93     34.47 o
  -7   9   1        3.63       23.00     28.96 o
  -6   9   1      482.17      580.61     33.64 o
  -5   9   1     5111.48     5051.09     77.15 o
  -4   9   1    11622.07    11496.06    137.61 o
  -3   9   1      176.66      160.94     16.72 o
  -2   9   1     2776.60     2911.84     48.25 o
  -1   9   1    33878.72    33764.55    387.38 o
   0   9   1    31103.67    30691.94    335.98 o
   1   9   1     2366.58     2250.80     49.39 o
   2   9   1        5.46       61.20     19.11 o
   3   9   1       85.24      114.13     20.28 o
   4   9   1     4969.17     5022.72     82.43 o
   5   9   1    19094.27    18601.04    249.33 o
   6   9   1     4695.50     4959.03     89.62 o
   7   9   1      763.25      860.31     41.73 o
   8   9   1      524.04      481.17     43.06 o
   9   9   1     2026.94     1866.88     67.43 o
  10   9   1       59.95       88.07     49.86 o
  11   9   1       21.98       82.71     57.01 o
 -12  10   1       87.56       93.25     64.06 o
 -11  10   1      121.44      129.61     70.34 o
 -10  10   1      191.89      271.54     47.83 o
  -9  10   1      964.26      992.38     50.48 o
  -8  10   1       15.43       35.84     35.44 o
  -7  10   1      539.85      534.46     38.70 o
  -6  10   1      558.14      533.82     34.05 o
  -5  10   1    15731.69    15166.76    186.44 o
  -4  10   1     1548.07     1481.15     37.75 o
  -3  10   1     3010.38     3094.32     51.21 o
  -2  10   1     3500.81     3522.33     59.27 o
  -1  10   1      168.04      212.52     17.33 o
   0  10   1    20107.82    20209.06    238.17 o
   1  10   1     1004.29     1039.75     27.76 o
   2  10   1      115.15       84.47     17.67 o
   3  10   1       18.71       11.62     20.21 o
   4  10   1    14003.43    13446.60    184.33 o
   5  10   1      352.36      299.46     31.38 o
   6  10   1     2736.74     2681.46     65.30 o
   7  10   1      781.35      827.69     42.89 o
   8  10   1       80.25      133.16     41.75 o
   9  10   1     2484.91     2483.62     80.42 o
  10  10   1      220.24      162.68     52.90 o
  11  10   1      358.00      332.49     65.50 o
 -11  11   1      145.94      126.49     56.52 o
 -10  11   1       20.76      -19.99     49.05 o
  -9  11   1     1194.02     1178.20     56.83 o
  -8  11   1      147.00       82.55     36.40 o
  -7  11   1     8778.59     8561.93    139.20 o
  -6  11   1      324.30      296.37     31.83 o
  -5  11   1      627.84      674.19     32.36 o
  -4  11   1      169.81      139.08     22.73 o
  -3  11   1     3878.10     4025.06     62.31 o
  -2  11   1     6825.52     6646.63     88.40 o
  -1  11   1       32.24       49.48     17.78 o
   0  11   1     2225.68     2326.88     43.01 o
   1  11   1      322.45      399.49     21.84 o
   2  11   1    26133.17    26145.59    319.67 o
   3  11   1      162.97      166.65     23.66 o
   4  11   1      616.33      606.77     32.42 o
   5  11   1       44.54       53.54     29.18 o
   6  11   1     1975.25     2004.26     56.10 o
   7  11   1     1291.03     1494.64     56.64 o
   8  11   1      541.28      571.82     44.45 o
   9  11   1        7.34       55.81     46.34 o
  10  11   1        5.37       12.34     54.08 o
  11  11   1     1004.01     1154.98     77.63 o
 -11  12   1     1324.06     1278.01     79.75 o
 -10  12   1      789.37      747.87     60.49 o
  -9  12   1       34.65       87.68     46.09 o
  -8  12   1      353.19      318.14     40.00 o
  -7  12   1      287.50      332.78     37.84 o
  -6  12   1     9534.10     9520.26    148.79 o
  -5  12   1      464.96      528.82     37.00 o
  -4  12   1      743.18      765.54     31.98 o
  -3  12   1    11434.74    11454.93    157.72 o
  -2  12   1    16290.90    16159.23    205.65 o
  -1  12   1     4409.12     4318.98     67.89 o
   0  12   1       36.50       81.29     23.60 o
   1  12   1    14505.40    14381.97    180.66 o
   2  12   1      126.11      152.96     23.83 o
   3  12   1     6971.63     6857.80    105.94 o
   4  12   1      426.47      397.67     32.04 o
   5  12   1     1820.72     1877.31     61.40 o
   6  12   1     4307.61     4158.80     91.52 o
   7  12   1     3748.74     3777.86     90.55 o
   8  12   1       45.39       38.44     40.67 o
   9  12   1      233.75      233.27     53.72 o
  10  12   1     1346.81     1495.47     78.07 o
 -11  13   1      992.27     1071.65     81.66 o
 -10  13   1      608.33      630.94     56.07 o
  -9  13   1      343.59      305.27     47.77 o
  -8  13   1      129.62      111.31     39.80 o
  -7  13   1     5121.96     4958.21     98.06 o
  -6  13   1      183.93      174.56     32.01 o
  -5  13   1     1216.49     1145.05     40.55 o
  -4  13   1      282.76      322.05     28.56 o
  -3  13   1     5356.13     5184.80     89.55 o
  -2  13   1    11851.81    12122.57    157.83 o
  -1  13   1     2120.35     2147.69     47.26 o
   0  13   1      363.99      405.79     25.86 o
   1  13   1     1612.22     1592.72     45.60 o
   2  13   1    13324.99    12912.08    197.69 o
   3  13   1     1312.67     1365.39     39.50 o
   4  13   1      558.69      684.57     34.37 o
   5  13   1     1367.51     1325.19     46.93 o
   6  13   1     6114.13     6168.82    126.19 o
   7  13   1      767.20      773.23     52.37 o
   8  13   1      202.71      253.52     44.29 o
   9  13   1       17.51       32.43     52.26 o
  10  13   1        3.78       -8.51     56.20 o
 -10  14   1       73.38       29.54     52.35 o
  -9  14   1      473.38      469.58     50.99 o
  -8  14   1      208.66      261.20     44.63 o
  -7  14   1       20.95      -31.31     35.27 o
  -6  14   1     3975.89     3910.00     83.01 o
  -5  14   1       62.55       94.18     39.75 o
  -4  14   1     1186.58     1265.30     41.40 o
  -3  14   1      547.38      582.14     33.58 o
  -2  14   1       90.08      161.95     36.08 o
  -1  14   1     7602.73     7475.35    121.94 o
   0  14   1      828.46      728.62     43.02 o
   1  14   1      903.76      879.69     35.55 o
   2  14   1        9.48      -11.09     24.81 o
   3  14   1      919.13      918.22     40.48 o
   4  14   1     2007.90     2047.13     61.02 o
   5  14   1      820.37      776.13     41.98 o
   6  14   1      217.82      206.42     39.59 o
   7  14   1      430.61      457.17     48.15 o
   8  14   1     1532.17     1782.99     66.55 o
   9  14   1        6.16       30.68     48.75 o
  10  14   1      577.02      720.76     72.88 o
 -10  15   1       33.82       96.79     53.44 o
  -9  15   1        2.01      -12.23     45.20 o
  -8  15   1     1877.12     1877.02     62.90 o
  -7  15   1      699.30      662.22     45.94 o
  -6  15   1     1090.43     1045.65     50.26 o
  -5  15   1       34.53       28.82     32.89 o
  -4  15   1     3259.62     3351.99     83.91 o
  -3  15   1       66.74       88.72     34.42 o
  -2  15   1      952.10      996.47     41.56 o
  -1  15   1     1193.93     1120.25     42.36 o
   0  15   1      610.52      661.07     39.82 o
   1  15   1     3457.61     3459.92     74.83 o
   2  15   1     2780.09     2770.61     67.51 o
   3  15   1    10807.18    10455.54    179.89 o
   4  15   1      444.69      465.42     39.81 o
   5  15   1      223.82      174.35     35.95 o
   6  15   1        1.91       30.55     36.73 o
   7  15   1      352.92      243.55     45.36 o
   8  15   1     1325.27     1388.19     63.59 o
   9  15   1      232.64      270.24     55.29 o
  -9  16   1      215.34      223.96     47.36 o
  -8  16   1      719.76      768.28     52.72 o
  -7  16   1       10.38       22.29     43.11 o
  -6  16   1       10.45      -29.46     37.77 o
  -5  16   1      862.38      862.74     46.50 o
  -4  16   1      721.36      674.23     41.97 o
  -3  16   1     4980.78     5016.83    107.31 o
  -2  16   1     4437.36     4332.03     87.68 o
  -1  16   1     2726.77     2551.09     63.70 o
   0  16   1     1139.51     1022.33     45.16 o
   1  16   1     1214.07     1319.34     46.83 o
   2  16   1      650.77      599.27     39.73 o
   3  16   1      181.11      259.85     35.41 o
   4  16   1     1822.87     1832.87     58.41 o
   5  16   1       11.90      -12.14     36.90 o
   6  16   1      771.99      678.71     47.19 o
   7  16   1     2626.24     2541.34     72.64 o
   8  16   1      914.94     1038.19     60.73 o
   9  16   1       33.57      122.67     50.67 o
  -9  17   1        5.08      -13.73     45.08 o
  -8  17   1       86.25       23.64     50.31 o
  -7  17   1      712.58      670.90     52.38 o
  -6  17   1      381.71      259.34     41.68 o
  -5  17   1      433.65      390.17     42.40 o
  -4  17   1       55.82       71.87     36.02 o
  -3  17   1      432.23      569.15     40.99 o
  -2  17   1        4.08       14.65     31.95 o
  -1  17   1       15.30       31.37     33.93 o
   0  17   1        8.69      -31.26     33.20 o
   1  17   1      160.16       77.71     33.80 o
   2  17   1     1491.52     1628.16     53.33 o
   3  17   1     1076.88     1041.60     52.96 o
   4  17   1      180.13      116.08     36.05 o
   5  17   1        0.81       37.89     43.94 o
   6  17   1      279.76      203.02     44.25 o
   7  17   1       19.54      115.50     44.76 o
   8  17   1        2.46       32.24     46.88 o
  -8  18   1       18.98       30.47     48.55 o
  -7  18   1       26.46      -40.27     44.60 o
  -6  18   1       63.32       55.81     46.16 o
  -5  18   1      919.72      994.21     54.80 o
  -4  18   1      351.10      405.80     42.81 o
  -3  18   1      263.05      287.11     38.94 o
  -2  18   1        1.97       33.21     34.52 o
  -1  18   1        7.80       11.97     36.84 o
   0  18   1     2096.75     2027.90     64.87 o
   1  18   1       35.93       43.93     33.47 o
   2  18   1      122.54      119.36     36.00 o
   3  18   1      175.80      143.04     38.93 o
   4  18   1     1410.60     1453.21     54.74 o
   5  18   1       13.33        0.64     40.18 o
   6  18   1        6.76      -11.46     45.91 o
   7  18   1       26.67       44.34     51.87 o
   8  18   1        6.81      -30.56     62.22 o
  -7  19   1       24.44       53.27     55.12 o
  -6  19   1       53.40       38.46     47.70 o
  -5  19   1     1003.71     1026.38     58.04 o
  -4  19   1     2508.18     2599.53     80.30 o
  -3  19   1       21.57       53.76     40.31 o
  -2  19   1       18.24      -16.72     37.63 o
  -1  19   1     2016.08     2071.72     67.21 o
   0  19   1      406.71      399.16     45.63 o
   1  19   1     1474.88     1680.67     61.00 o
   2  19   1      368.89      367.05     42.10 o
   3  19   1     1274.44     1310.07     55.69 o
   4  19   1      102.17      137.76     46.28 o
   5  19   1      722.83      712.47     53.29 o
   6  19   1       73.47        5.95     50.18 o
   7  19   1        1.18       46.67     53.50 o
  -6  20   1       18.35      -12.52     48.97 o
  -5  20   1      318.59      266.46     48.97 o
  -4  20   1      759.19      980.15     62.89 o
  -3  20   1      703.93      864.22     54.25 o
  -2  20   1      152.42      168.26     45.59 o
  -1  20   1      482.66      592.96     52.31 o
   0  20   1     1685.75     1641.51     65.83 o
   1  20   1       19.50      -42.74     42.74 o
   2  20   1       77.79       49.17     45.02 o
   3  20   1       84.13       29.30     45.52 o
   4  20   1     1217.57     1321.77     66.07 o
   5  20   1      285.45      367.27     55.63 o
   6  20   1       39.22       23.74     50.78 o
  -5  21   1        1.80      -29.19     50.43 o
  -4  21   1      199.71      239.59     51.26 o
  -3  21   1      479.79      366.17     50.68 o
  -2  21   1      266.71      225.47     48.91 o
  -1  21   1        0.19      -38.91     44.96 o
   0  21   1      105.92       83.80     47.33 o
   1  21   1     1131.64     1228.66     70.38 o
   2  21   1      195.64      123.70     50.33 o
   3  21   1      200.66      286.95     51.51 o
   4  21   1        2.70       73.57     49.50 o
   5  21   1        2.96      -22.09     50.70 o
  -4  22   1      480.27      520.05     57.53 o
  -3  22   1       28.35       96.98     48.26 o
  -2  22   1      510.79      459.59     56.44 o
  -1  22   1      123.01       55.76     50.62 o
   0  22   1       12.61      -38.69     49.08 o
   1  22   1     1240.76     1295.73     69.21 o
   2  22   1      113.91      158.36     57.42 o
   3  22   1      326.80      288.20     53.53 o
  -2  23   1      162.06       35.02    135.29 o
  -1  23   1      413.29      356.32     57.90 o
   0  23   1      326.94      276.88     55.19 o
   1  23   1      106.87      124.70     55.26 o
 -13   0   2      432.73      498.70     97.76 o
 -12   0   2      343.28      390.09     79.70 o
 -11   0   2     2951.38     3067.45    127.21 o
 -10   0   2      807.35      856.80     76.54 o
  -9   0   2       67.87       43.72     42.10 o
  -8   0   2    13914.14    13611.79    247.82 o
  -7   0   2    40490.68    40388.85    663.70 o
  -6   0   2      314.72      296.27     32.99 o
  -5   0   2    15000.23    15000.85    254.52 o
  -4   0   2     3366.09     3253.39     74.04 o
  -3   0   2     2045.93     2400.49     68.41 o
  -2   0   2    61870.52    62971.93   1432.47 o
  -1   0   2    12550.96    14257.48    678.19 o
   0   0   2     4378.42     4700.33    125.62 o
   1   0   2    64231.33    63831.38   1341.20 o
   2   0   2    52478.06    51791.54   1163.24 o
   3   0   2      570.74      572.66     73.34 o
   4   0   2    23567.87    23025.82    515.00 o
   5   0   2     1002.05     1154.03     45.59 o
   6   0   2    13030.17    12694.16    344.85 o
   7   0   2    21182.63    20767.03    402.54 o
   8   0   2      173.30      258.52     58.69 o
   9   0   2     1377.26     1400.23     88.81 o
  10   0   2     3756.55     3963.52    155.05 o
  11   0   2      344.30      367.01     87.15 o
  12   0   2      288.58      243.28    121.92 o
 -13   1   2      189.81      218.11     66.36 o
 -12   1   2     5894.55     6058.27    142.46 o
 -11   1   2      518.40      614.96     49.69 o
 -10   1   2     1229.20     1348.40     74.04 o
  -9   1   2      185.67      199.57     34.17 o
  -8   1   2     6850.68     6545.52     98.99 o
  -7   1   2    14637.29    14568.39    182.18 o
  -6   1   2     5914.80     6272.38     88.21 o
  -5   1   2     3621.95     3476.72     54.65 o
  -4   1   2     4497.51     4457.28     66.26 o
  -3   1   2   166360.84   164440.45   2400.58 o
  -2   1   2    10051.12    10190.79    155.68 o
  -1   1   2     2747.74     3296.69     62.99 o
   0   1   2     6860.35     7689.00    110.98 o
   1   1   2     7258.63     7545.93    139.21 o
   2   1   2    97282.98    94425.19   1722.59 o
   3   1   2    16847.64    16769.27    216.02 o
   4   1   2     1288.72     1252.26     52.87 o
   5   1   2     1287.89     1411.83     37.59 o
   6   1   2    41409.34    41738.53    473.06 o
   7   1   2      149.47      120.08     40.08 o
   8   1   2      123.47      132.10     40.53 o
   9   1   2      334.67      345.03     62.89 o
  10   1   2      206.83      148.45     50.81 o
  11   1   2     4678.15     4826.45    152.23 o
  12   1   2      518.31      620.74     90.09 o
 -13   2   2      436.25      454.25     70.50 o
 -12   2   2       46.17       42.68     59.14 o
 -11   2   2     7734.76     7894.00    141.35 o
 -10   2   2      248.39      282.49     39.08 o
  -9   2   2     1941.66     1893.61     55.28 o
  -8   2   2    23130.68    22047.25    281.67 o
  -7   2   2    34101.48    33328.26    409.88 o
  -6   2   2     7214.44     7150.30    102.62 o
  -5   2   2     8534.91     8300.85    150.56 o
  -4   2   2    27419.97    27843.25    352.52 o
  -3   2   2     9975.92    10383.04    166.04 o
  -2   2   2   167179.58   163655.97   1861.26 o
  -1   2   2     6938.86     7163.27    118.73 o
   0   2   2       87.68      138.98     17.50 o
   1   2   2   160734.92   158662.20   2345.62 o
   2   2   2    77321.73    78904.64    977.35 o
   3   2   2     4533.53     4569.74     77.90 o
   4   2   2     2669.00     2857.40     56.77 o
   5   2   2    26534.42    26479.72    347.78 o
   6   2   2     5692.31     5730.40    100.03 o
   7   2   2    25095.37    24596.26    329.97 o
   8   2   2     4361.47     4266.04    101.89 o
   9   2   2     1212.97     1237.21     64.53 o
  10   2   2     7329.90     7481.12    173.69 o
  11   2   2     2201.40     2162.94     88.79 o
  12   2   2       23.01      154.88     65.35 o
 -13   3   2     1032.64     1175.59     80.49 o
 -12   3   2     3937.91     3960.60    104.38 o
 -11   3   2       19.72       46.70     41.82 o
 -10   3   2     8153.43     8544.07    156.79 o
  -9   3   2     8382.97     8081.90    129.46 o
  -8   3   2     1075.14     1222.24     57.81 o
  -7   3   2    40715.34    40371.97    492.64 o
  -6   3   2    49634.57    48281.82    610.18 o
  -5   3   2      224.22      260.42     22.02 o
  -4   3   2    32718.34    32443.41    390.30 o
  -3   3   2   173963.19   173121.84   2252.50 o
  -2   3   2     3752.72     4130.23     59.04 o
  -1   3   2    80399.32    79043.14   1176.61 o
   0   3   2   129802.60   128869.00   2668.94 o
   1   3   2    34896.70    35097.70    525.06 o
   2   3   2   102064.79   101630.09   1326.43 o
   3   3   2    80434.95    77536.68   1110.95 o
   4   3   2     9745.23     9642.53    135.70 o
   5   3   2    16907.15    16730.32    225.83 o
   6   3   2    64495.46    63210.57    841.47 o
   7   3   2     4191.74     4263.34     94.99 o
   8   3   2     3147.94     3242.57     94.92 o
   9   3   2    11917.04    11849.41    353.43 o
  10   3   2     2449.58     2763.98    134.94 o
  11   3   2     1963.15     1990.37     86.21 o
  12   3   2     1664.36     1666.05    114.31 o
 -13   4   2      306.63      273.92     75.04 o
 -12   4   2     1364.93     1522.11     68.38 o
 -11   4   2     8992.38     9191.97    157.11 o
 -10   4   2     3413.66     3523.93     81.63 o
  -9   4   2     1004.08     1075.73     45.68 o
  -8   4   2    16590.09    16251.32    224.03 o
  -7   4   2     8694.17     8411.40    120.99 o
  -6   4   2    15833.46    15724.92    201.58 o
  -5   4   2    89934.05    89195.45   1058.96 o
  -4   4   2    50222.52    49913.59    594.98 o
  -3   4   2     8404.37     8785.89    116.47 o
  -2   4   2   123688.27   123918.80   1527.32 o
  -1   4   2    79983.66    80988.89   1506.88 o
   0   4   2     4554.70     4639.35     77.67 o
   1   4   2    83433.87    85463.02   1184.80 o
   2   4   2    77558.92    78517.75   1062.19 o
   3   4   2     7957.35     7951.17    105.52 o
   4   4   2   105381.84   101212.30   1338.68 o
   5   4   2    56173.40    55349.36    699.10 o
   6   4   2      131.28      149.79     35.43 o
   7   4   2    19514.38    19512.36    292.43 o
   8   4   2     7062.61     6932.26    142.72 o
   9   4   2      271.21      399.11     54.48 o
  10   4   2     5872.09     6168.72    151.64 o
  11   4   2     3377.06     3619.06    204.47 o
  12   4   2       18.41      103.55     63.40 o
 -13   5   2      614.53      694.84     93.38 o
 -12   5   2      456.16      404.92     51.59 o
 -11   5   2       39.96       70.31     43.03 o
 -10   5   2     5520.49     5500.34    104.07 o
  -9   5   2    13685.12    13291.21    191.99 o
  -8   5   2        9.26      -24.49     30.77 o
  -7   5   2     9524.37     9434.05    139.59 o
  -6   5   2    42710.08    41518.15    502.96 o
  -5   5   2    11587.53    11738.79    152.22 o
  -4   5   2    20315.43    20596.48    264.48 o
  -3   5   2    10408.72    10822.88    133.87 o
  -2   5   2     1279.34     1267.32     25.79 o
  -1   5   2    94412.98    94852.51   1171.25 o
   0   5   2   160525.69   158261.14   2055.36 o
   1   5   2    10164.40    10142.47    139.84 o
   2   5   2     4848.75     5412.08     76.42 o
   3   5   2    25219.23    25513.01    297.85 o
   4   5   2     4101.11     4283.47     85.47 o
   5   5   2    16360.96    16270.98    220.79 o
   6   5   2    11278.10    11038.12    168.15 o
   7   5   2     1427.11     1442.55     54.46 o
   8   5   2     5846.64     6098.35    190.32 o
   9   5   2    12814.58    12962.11    263.97 o
  10   5   2     1515.32     1615.61    100.80 o
  11   5   2       69.83       34.58     58.38 o
  12   5   2      920.85      998.46     74.63 o
 -12   6   2      299.91      351.43     54.83 o
 -11   6   2     1335.54     1414.59     59.86 o
 -10   6   2     8422.10     8806.58    151.13 o
  -9   6   2       16.20       19.70     34.15 o
  -8   6   2      473.82      509.05     36.74 o
  -7   6   2      718.56      751.16     36.95 o
  -6   6   2     1805.38     1777.86     47.78 o
  -5   6   2    46150.86    45115.04    568.97 o
  -4   6   2    13950.42    13788.82    172.28 o
  -3   6   2     1907.45     1996.76     36.32 o
  -2   6   2     4278.76     4633.86     63.57 o
  -1   6   2    39737.65    40885.16    535.93 o
   0   6   2     2660.53     2642.09     45.52 o
   1   6   2     3372.78     3658.81     57.33 o
   2   6   2     1883.00     2091.79     37.44 o
   3   6   2     6590.64     6448.83     85.85 o
   4   6   2    58841.84    56115.42    643.45 o
   5   6   2     9244.52     8982.65    132.60 o
   6   6   2     1703.52     1846.15     59.63 o
   7   6   2      208.28      290.14     39.31 o
   8   6   2     2908.26     2857.28     96.85 o
   9   6   2     2911.38     2999.39    128.59 o
  10   6   2     1217.93     1213.30     72.77 o
  11   6   2      379.72      458.79     62.07 o
  12   6   2       18.58      -40.02    121.07 o
 -12   7   2       50.00       24.52     54.10 o
 -11   7   2       11.23      -39.39     45.03 o
 -10   7   2     1051.07     1055.85     55.95 o
  -9   7   2     8831.21     8839.29    147.37 o
  -8   7   2       26.44       -0.97     31.19 o
  -7   7   2      584.80      576.87     33.85 o
  -6   7   2     8828.95     8876.98    134.92 o
  -5   7   2    12735.37    12721.72    172.82 o
  -4   7   2     3869.05     3794.49     59.36 o
  -3   7   2    12178.20    12439.80    143.09 o
  -2   7   2      105.10       91.50     14.37 o
  -1   7   2    26338.78    26433.57    316.68 o
   0   7   2    53069.39    51561.20    610.61 o
   1   7   2      376.01      444.68     16.11 o
   2   7   2    14444.33    14736.57    183.11 o
   3   7   2    15334.44    15606.75    180.26 o
   4   7   2       63.79      127.66     22.64 o
   5   7   2     7860.76     7880.66    132.03 o
   6   7   2     1211.41     1204.50     46.39 o
   7   7   2      183.68      218.73     42.53 o
   8   7   2     9220.80     9128.06    173.69 o
   9   7   2     3508.85     3488.89    111.58 o
  10   7   2       15.55       48.01     56.97 o
  11   7   2      294.28      260.27     63.67 o
 -12   8   2      208.25      220.97     56.52 o
 -11   8   2      103.74       17.56     45.56 o
 -10   8   2     5847.11     5902.85    122.49 o
  -9   8   2      346.47      464.96     40.33 o
  -8   8   2     2262.93     2362.16     64.91 o
  -7   8   2      365.09      257.32     31.39 o
  -6   8   2      320.34      345.19     29.79 o
  -5   8   2    53244.53    52721.71    629.98 o
  -4   8   2     7303.17     7209.37     98.12 o
  -3   8   2      917.74      961.80     25.20 o
  -2   8   2      509.97      570.53     25.72 o
  -1   8   2    41826.66    42110.48    474.45 o
   0   8   2    10121.89    10153.23    128.34 o
   1   8   2     1692.63     1815.46     32.48 o
   2   8   2      592.50      680.85     21.92 o
   3   8   2       75.41       90.91     19.55 o
   4   8   2    48195.58    46992.82    566.36 o
   5   8   2     2551.20     2484.00     61.28 o
   6   8   2      304.52      332.03     33.91 o
   7   8   2      609.85      733.25     52.73 o
   8   8   2     5216.95     5479.93    123.83 o
   9   8   2     1447.60     1673.46     77.23 o
  10   8   2      193.94      166.70     60.28 o
  11   8   2      200.65      194.57     65.98 o
 -12   9   2      253.94      234.92     59.99 o
 -11   9   2       33.41      -47.84     47.84 o
 -10   9   2     3090.94     3046.64     98.73 o
  -9   9   2    15433.91    14918.48    238.28 o
  -8   9   2      469.12      530.80     36.16 o
  -7   9   2     1161.92     1206.40     41.97 o
  -6   9   2    14895.79    14382.85    196.83 o
  -5   9   2     2284.20     2399.58     52.40 o
  -4   9   2    38313.96    37540.86    411.62 o
  -3   9   2     7457.64     7467.05    101.22 o
  -2   9   2    10810.23    10761.04    139.81 o
  -1   9   2    29779.82    30371.03    348.86 o
   0   9   2    79213.70    77697.98    879.65 o
   1   9   2      957.85      924.91     24.70 o
   2   9   2     2633.70     2519.20     46.16 o
   3   9   2    48451.07    46799.39    560.71 o
   4   9   2     5387.39     5513.23     92.35 o
   5   9   2    11207.48    11062.85    167.74 o
   6   9   2     1330.17     1359.11     50.66 o
   7   9   2     5062.87     5288.57     96.65 o
   8   9   2     5563.77     5439.59    116.08 o
   9   9   2     6909.49     6877.50    176.52 o
  10   9   2      100.43       38.83     56.39 o
  11   9   2       14.55       71.13     57.91 o
 -12  10   2      700.28      684.92     65.99 o
 -11  10   2      775.16      629.41     59.50 o
 -10  10   2     1761.21     1710.99     69.22 o
  -9  10   2     4968.05     5357.33    112.94 o
  -8  10   2    17646.97    17763.81    258.62 o
  -7  10   2     3461.40     3576.55     70.45 o
  -6  10   2       23.45       30.34     26.38 o
  -5  10   2    50839.43    49418.86    592.87 o
  -4  10   2    12953.87    13002.60    158.91 o
  -3  10   2     8038.37     7744.57    100.99 o
  -2  10   2    33879.19    33833.84    504.90 o
  -1  10   2    63353.52    63093.70    717.23 o
   0  10   2    16573.70    16524.15    214.35 o
   1  10   2    48594.32    46792.75    598.39 o
   2  10   2    31869.32    31349.45    363.31 o
   3  10   2     1172.11     1187.35     35.77 o
   4  10   2    51766.71    50774.22    677.43 o
   5  10   2     6104.96     5958.01    104.42 o
   6  10   2      345.73      448.05     45.23 o
   7  10   2    13731.15    13839.55    198.82 o
   8  10   2    15855.83    16133.36    277.60 o
   9  10   2      162.83      152.31     55.67 o
  10  10   2      629.98      699.87     71.77 o
  11  10   2     1468.34     1487.35    100.54 o
 -11  11   2       62.84       13.98     50.95 o
 -10  11   2     1654.63     1795.23     72.60 o
  -9  11   2     9229.85     8933.85    159.28 o
  -8  11   2       33.47       81.01     36.85 o
  -7  11   2     5521.07     5292.32     98.71 o
  -6  11   2    13453.96    12857.79    179.89 o
  -5  11   2      251.89      270.65     26.60 o
  -4  11   2    51177.25    50537.96    634.75 o
  -3  11   2    40404.89    41129.86    494.21 o
  -2  11   2    16016.55    16062.55    201.03 o
  -1  11   2    12699.36    12767.76    162.12 o
   0  11   2    39884.77    41109.69    487.28 o
   1  11   2      349.16      321.87     27.31 o
   2  11   2    17419.30    17787.83    213.44 o
   3  11   2    60401.31    59346.41    709.02 o
   4  11   2     6704.95     6930.34    115.59 o
   5  11   2    10275.72     9735.24    152.77 o
   6  11   2    11407.30    11081.30    172.58 o
   7  11   2     5867.42     5863.13    105.57 o
   8  11   2     2727.23     2843.25     89.63 o
   9  11   2     3458.34     3536.76    112.79 o
  10  11   2       78.46       24.17     60.20 o
 -11  12   2      548.52      469.69     64.24 o
 -10  12   2      419.03      481.99     55.49 o
  -9  12   2     1668.49     1762.44     71.47 o
  -8  12   2    11986.86    11846.82    183.85 o
  -7  12   2     6110.74     5728.77    103.88 o
  -6  12   2      330.24      301.54     30.77 o
  -5  12   2     7603.13     7635.93    109.97 o
  -4  12   2     2918.46     2959.26     63.66 o
  -3  12   2     4929.85     4964.72     84.08 o
  -2  12   2    16490.62    15959.89    210.50 o
  -1  12   2    13859.48    13667.44    174.39 o
   0  12   2     5055.96     5004.39     75.64 o
   1  12   2    26788.61    26138.74    335.46 o
   2  12   2    18647.08    18537.80    244.50 o
   3  12   2      776.74      805.27     34.59 o
   4  12   2     5920.32     5820.61     97.65 o
   5  12   2      650.74      700.14     40.66 o
   6  12   2     1659.88     1763.30     56.76 o
   7  12   2     9094.29     9198.60    162.14 o
   8  12   2     4484.88     4445.01    102.19 o
   9  12   2        2.66       -6.15     49.75 o
  10  12   2      717.37      642.11     70.77 o
 -11  13   2      233.95      294.38     57.54 o
 -10  13   2       29.70       36.68     55.53 o
  -9  13   2      455.96      496.30     48.65 o
  -8  13   2      199.83      234.22     40.21 o
  -7  13   2     1570.90     1273.02     48.72 o
  -6  13   2     1401.42     1196.12     40.97 o
  -5  13   2      119.76       43.72     28.06 o
  -4  13   2     3889.36     3908.59     71.56 o
  -3  13   2    14624.36    14876.50    200.37 o
  -2  13   2     3101.13     3131.98     60.39 o
  -1  13   2      166.05      146.48     24.39 o
   0  13   2      409.79      463.19     29.03 o
   1  13   2      136.03      153.73     31.45 o
   2  13   2     6901.08     7088.77    114.94 o
   3  13   2     4391.47     4331.70     79.06 o
   4  13   2       91.78       79.40     28.15 o
   5  13   2     1504.11     1358.58     48.96 o
   6  13   2     4322.61     4077.25     93.21 o
   7  13   2      460.29      410.29     51.42 o
   8  13   2       85.42       16.86     44.22 o
   9  13   2       78.10       71.56     53.31 o
  10  13   2       27.35       -1.19     63.27 o
 -10  14   2       32.26       16.37     49.57 o
  -9  14   2        7.93       12.50     43.31 o
  -8  14   2     1741.87     1682.34     57.69 o
  -7  14   2     3058.39     2886.98     67.93 o
  -6  14   2        9.86        0.31     37.90 o
  -5  14   2      810.03      745.97     39.08 o
  -4  14   2      538.91      522.78     32.22 o
  -3  14   2       62.20       51.40     27.00 o
  -2  14   2     4877.89     4874.11     81.89 o
  -1  14   2      111.45      111.05     25.90 o
   0  14   2       89.16      109.22     28.08 o
   1  14   2     4745.95     4665.24     84.69 o
   2  14   2     4093.38     4189.31     80.51 o
   3  14   2      147.11      166.71     30.06 o
   4  14   2      437.10      483.07     34.20 o
   5  14   2      133.48       84.93     34.23 o
   6  14   2      608.74      643.53     59.96 o
   7  14   2     1917.95     1981.95     74.43 o
   8  14   2       41.11       40.97     45.30 o
   9  14   2       38.44       55.89     55.45 o
 -10  15   2       74.45      144.99     50.99 o
  -9  15   2       71.02        7.62     41.55 o
  -8  15   2      303.07      349.08     41.12 o
  -7  15   2     3473.77     3445.72     82.21 o
  -6  15   2     2119.59     2038.95     62.51 o
  -5  15   2      128.68       96.59     34.54 o
  -4  15   2      250.11      235.22     32.96 o
  -3  15   2     8511.54     8472.32    132.09 o
  -2  15   2       15.42       40.02     25.11 o
  -1  15   2      608.10      634.74     39.49 o
   0  15   2      880.39      847.30     36.91 o
   1  15   2     2239.46     2396.77     56.75 o
   2  15   2     4714.17     4581.21     91.98 o
   3  15   2      920.76      943.95     42.82 o
   4  15   2       13.43      -33.48     33.48 o
   5  15   2      537.87      540.60     41.09 o
   6  15   2     5984.66     5848.90    124.28 o
   7  15   2       20.77       34.78     47.68 o
   8  15   2       29.51       -0.48     49.08 o
   9  15   2       91.09      150.46     61.55 o
  -9  16   2       26.45       -0.04     42.09 o
  -8  16   2     1910.86     1946.44     72.55 o
  -7  16   2     2463.76     2365.15     77.25 o
  -6  16   2     2777.38     2761.61     76.12 o
  -5  16   2     2224.42     2232.21     64.79 o
  -4  16   2     5233.74     5172.66    124.19 o
  -3  16   2     1063.37     1011.72     55.25 o
  -2  16   2    16008.97    16275.44    245.65 o
  -1  16   2      738.35      721.98     39.18 o
   0  16   2      134.45      137.61     33.00 o
   1  16   2    10401.52    10093.22    155.02 o
   2  16   2     6569.77     6580.13    111.06 o
   3  16   2     1847.23     1963.12     57.80 o
   4  16   2     1767.36     1860.85     64.56 o
   5  16   2     7100.99     7436.43    129.92 o
   6  16   2        7.96       59.53     41.99 o
   7  16   2     2063.19     2239.84     74.77 o
   8  16   2       64.79       89.70     55.35 o
  -9  17   2      478.34      557.90     57.89 o
  -8  17   2      269.09      202.84     49.77 o
  -7  17   2     6469.52     6704.84    136.45 o
  -6  17   2     5644.78     5946.32    118.92 o
  -5  17   2       38.54       52.12     38.33 o
  -4  17   2      430.58      395.82     40.13 o
  -3  17   2    15296.75    14709.36    227.38 o
  -2  17   2       81.58      119.88     34.48 o
  -1  17   2     9772.03     9987.37    173.52 o
   0  17   2    11840.74    11523.90    195.47 o
   1  17   2     7836.55     7754.88    143.93 o
   2  17   2     9405.93     8968.79    150.49 o
   3  17   2     4941.80     4684.51    104.62 o
   4  17   2      491.23      412.34     46.44 o
   5  17   2     1202.33     1268.30     58.87 o
   6  17   2     8863.59     9117.71    248.04 o
   7  17   2      154.69      241.30     52.98 o
   8  17   2      420.58      518.98     57.52 o
  -8  18   2     1086.08     1213.26     71.03 o
  -7  18   2     1122.68     1217.06     73.45 o
  -6  18   2     3179.03     3064.77     84.59 o
  -5  18   2     4596.94     4482.34     98.85 o
  -4  18   2     5097.64     4909.31    101.88 o
  -3  18   2      270.75      371.38     40.64 o
  -2  18   2    12355.05    12086.46    192.68 o
  -1  18   2     1965.35     2095.29     67.23 o
   0  18   2       37.71      -33.41     38.37 o
   1  18   2     8667.55     8324.86    143.36 o
   2  18   2     4088.86     4096.38     92.18 o
   3  18   2     2282.57     2266.06     68.11 o
   4  18   2     4203.68     4301.67    107.16 o
   5  18   2     7535.20     7780.01    182.31 o
   6  18   2        4.67       47.57     51.13 o
   7  18   2     1620.69     1721.25     79.11 o
  -7  19   2     1107.81     1186.54     65.53 o
  -6  19   2     2166.86     2293.49     74.61 o
  -5  19   2       96.82       85.82     43.00 o
  -4  19   2      363.29      282.99     42.77 o
  -3  19   2     2971.46     2869.45     76.94 o
  -2  19   2      227.45      187.51     41.68 o
  -1  19   2     3132.33     3130.94     84.08 o
   0  19   2     3434.04     3432.32     89.53 o
   1  19   2     1790.45     1775.48     64.11 o
   2  19   2     1677.94     1735.82     61.16 o
   3  19   2     1312.96     1303.96     57.73 o
   4  19   2      278.23      268.82     54.21 o
   5  19   2      394.30      395.04     50.76 o
   6  19   2     1793.75     2030.01     81.59 o
  -6  20   2      328.47      180.62     51.46 o
  -5  20   2      498.00      472.89     52.26 o
  -4  20   2      704.77      637.76     49.08 o
  -3  20   2      128.23       47.44     40.03 o
  -2  20   2      826.80      858.42     52.59 o
  -1  20   2      144.84      189.58     43.18 o
   0  20   2       35.80       86.94     42.05 o
   1  20   2      425.75      392.27     47.03 o
   2  20   2      111.70      118.70     42.57 o
   3  20   2      577.11      555.88     50.54 o
   4  20   2      525.97      585.52     49.44 o
   5  20   2      593.01      491.90     54.48 o
  -5  21   2        8.37       38.55     49.14 o
  -4  21   2       24.50       30.13     48.16 o
  -3  21   2      135.62      161.62     46.03 o
  -2  21   2       36.77       47.74     47.58 o
  -1  21   2      167.49      140.87     45.79 o
   0  21   2      305.72      261.32     46.88 o
   1  21   2       24.24      -27.37     44.34 o
   2  21   2      114.80       87.85     52.35 o
   3  21   2      139.87      220.49     50.98 o
   4  21   2       44.16       18.73     58.64 o
  -4  22   2      125.83       40.57     68.05 o
  -3  22   2       14.74      -47.14     69.46 o
  -2  22   2      204.60      186.33     51.93 o
  -1  22   2      428.66      346.91     56.91 o
   0  22   2      103.03      110.05     50.63 o
   1  22   2      270.90      347.57     83.62 o
   2  22   2      104.01       85.72     53.16 o
   3  22   2        7.05      -30.24     71.70 o
 -13   1   3       14.73       22.32     65.61 o
 -12   1   3      453.81      476.88     54.90 o
 -11   1   3       20.36      -11.67     43.95 o
 -10   1   3     1339.83     1451.03     59.45 o
  -9   1   3      382.48      443.85     38.25 o
  -8   1   3     4016.71     3944.72    104.16 o
  -7   1   3       86.24      115.80     27.91 o
  -6   1   3      795.68      815.26     30.04 o
  -5   1   3     1245.52     1308.98     36.09 o
  -4   1   3      765.63      735.36     23.62 o
  -3   1   3    43428.23    44725.32    586.33 o
  -2   1   3    11849.09    12262.88    185.84 o
  -1   1   3        8.93       30.06     11.15 o
   0   1   3     2438.01     2590.34     42.16 o
   1   1   3    19884.71    20414.61    287.52 o
   2   1   3      215.09      247.66     17.99 o
   3   1   3     1339.30     1455.46     37.81 o
   4   1   3     2029.77     2025.97     43.83 o
   5   1   3       27.40       57.49     28.74 o
   6   1   3    10277.11    10071.41    167.10 o
   7   1   3     3307.82     3269.84     92.63 o
   8   1   3      568.55      607.01     58.15 o
   9   1   3        0.67      -52.08     52.08 o
  10   1   3      198.38      275.99     80.43 o
  11   1   3       15.85      229.99     79.22 o
 -13   2   3      229.10      292.93     67.16 o
 -12   2   3      519.76      602.92     60.54 o
 -11   2   3      562.88      648.88     63.47 o
 -10   2   3      950.96     1034.70     54.65 o
  -9   2   3      260.58      356.23     37.17 o
  -8   2   3     4838.81     4964.53     94.36 o
  -7   2   3    19035.50    18713.15    249.85 o
  -6   2   3     1705.78     1679.50     43.62 o
  -5   2   3     1076.95     1070.05     32.98 o
  -4   2   3    24675.40    24363.12    325.07 o
  -3   2   3    10919.75    10540.95    143.99 o
  -2   2   3    10171.59    10342.31    171.52 o
  -1   2   3     5268.94     5311.31     86.64 o
   0   2   3       48.57       53.00     12.99 o
   1   2   3    38030.61    38898.50    580.24 o
   2   2   3    83118.27    82426.55   1221.47 o
   3   2   3     2286.84     2374.12     45.17 o
   4   2   3     5930.87     6061.10     94.90 o
   5   2   3     4661.28     4661.92     90.69 o
   6   2   3     1302.08     1230.73     55.64 o
   7   2   3     1990.46     1992.25     85.35 o
   8   2   3       57.33       90.65     49.44 o
   9   2   3     1796.61     1878.49     82.46 o
  10   2   3      505.70      590.81     71.85 o
  11   2   3     1372.05     1342.47     90.80 o
 -13   3   3       38.89       19.26     60.43 o
 -12   3   3      852.40      740.64     64.51 o
 -11   3   3       71.87       45.96     49.15 o
 -10   3   3     1789.26     1891.46     60.78 o
  -9   3   3       24.62        2.09     33.24 o
  -8   3   3     8051.57     7946.85    123.34 o
  -7   3   3       14.53       41.39     27.55 o
  -6   3   3     1476.55     1531.35     69.08 o
  -5   3   3    21188.29    20760.94    267.75 o
  -4   3   3      841.37      884.41     26.54 o
  -3   3   3    58033.63    57755.86    715.82 o
  -2   3   3     8846.00     9262.29    142.99 o
  -1   3   3      611.21      743.27     24.97 o
   0   3   3     5891.77     6200.97    107.39 o
   1   3   3    27599.28    28447.55    562.75 o
   2   3   3     5214.25     5565.94     88.09 o
   3   3   3     3306.77     3675.01     61.07 o
   4   3   3     4054.06     4365.64     90.19 o
   5   3   3       48.98       65.26     30.64 o
   6   3   3    23974.63    22647.39    454.66 o
   7   3   3      796.13      725.62     56.07 o
   8   3   3     2845.65     2826.88     94.00 o
   9   3   3      761.90      806.59     66.56 o
  10   3   3      525.95      555.99     72.18 o
  11   3   3      859.75      987.56     86.26 o
 -13   4   3        0.04       10.20     63.71 o
 -12   4   3     1226.05     1406.27     85.42 o
 -11   4   3       22.08       47.86     48.62 o
 -10   4   3     5931.13     5741.44    110.16 o
  -9   4   3      560.96      478.66     39.94 o
  -8   4   3      110.35       76.66     31.38 o
  -7   4   3     5838.15     5701.12     94.29 o
  -6   4   3     5052.42     4927.99     81.37 o
  -5   4   3    14269.15    14807.35    196.25 o
  -4   4   3       52.28       83.36     13.94 o
  -3   4   3    13334.67    13453.15    193.49 o
  -2   4   3      616.94      889.51     76.16 o
  -1   4   3    84677.61    84195.47   1240.32 o
   0   4   3     4060.39     4088.66     76.80 o
   1   4   3     8391.73     8518.21    135.76 o
   2   4   3    13253.96    13225.61    192.96 o
   3   4   3     3456.26     3331.73     54.39 o
   4   4   3    21612.91    20925.89    271.57 o
   5   4   3      408.19      465.66     33.68 o
   6   4   3      645.52      610.48     54.10 o
   7   4   3      987.53      904.65     59.19 o
   8   4   3     5683.89     5575.36    136.32 o
   9   4   3       29.06       71.35     53.83 o
  10   4   3      821.35      965.07     72.66 o
  11   4   3       70.30       21.12     83.39 o
 -13   5   3      280.43      406.90     79.64 o
 -12   5   3       30.11       11.03     58.70 o
 -11   5   3       24.09      -12.79     47.43 o
 -10   5   3        1.08       15.79     40.48 o
  -9   5   3     7752.04     7566.40    128.16 o
  -8   5   3     2919.64     3075.28     93.39 o
  -7   5   3      201.63      182.48     29.85 o
  -6   5   3     8993.25     8870.38    143.78 o
  -5   5   3    27647.49    27105.61    332.21 o
  -4   5   3     2937.69     2817.25     44.92 o
  -3   5   3     3317.56     3387.54     56.42 o
  -2   5   3    12318.77    12640.86    181.47 o
  -1   5   3      909.60     1018.58     30.17 o
   0   5   3    49688.88    49887.91    743.25 o
   1   5   3      279.50      326.31     16.14 o
   2   5   3     3435.93     3545.44     62.97 o
   3   5   3    17940.24    17918.61    220.89 o
   4   5   3    25928.18    25615.93    300.85 o
   5   5   3       14.40      -17.45     30.00 o
   6   5   3     2603.12     2425.00     80.51 o
   7   5   3     4564.22     4534.70    117.05 o
   8   5   3       34.49       56.32     49.88 o
   9   5   3     2472.43     2476.02     93.45 o
  10   5   3        7.16        8.94     74.79 o
  11   5   3      819.71      846.61     82.16 o
 -12   6   3      319.01      363.45     72.61 o
 -11   6   3       63.01       36.78     48.55 o
 -10   6   3     1176.97     1053.90     55.24 o
  -9   6   3      173.21      128.56     37.35 o
  -8   6   3      728.09      859.83     42.46 o
  -7   6   3      220.29      216.92     30.17 o
  -6   6   3     3228.68     3237.22     64.71 o
  -5   6   3    10340.72    10235.51    122.79 o
  -4   6   3     6459.87     6250.49     85.83 o
  -3   6   3       42.18       43.20     16.63 o
  -2   6   3      310.36      330.67     18.63 o
  -1   6   3    39522.26    40696.59    538.61 o
   0   6   3        1.68       22.87     13.31 o
   1   6   3      482.47      454.99     18.49 o
   2   6   3     2037.25     2106.53     44.34 o
   3   6   3    13953.40    13822.20    183.23 o
   4   6   3     9706.63    10019.75    140.34 o
   5   6   3       30.36       26.95     30.13 o
   6   6   3      462.51      561.19     49.10 o
   7   6   3       21.10       16.17     54.65 o
   8   6   3     5607.34     5165.36    218.85 o
   9   6   3        3.16       61.20     53.49 o
  10   6   3      486.68      324.14     64.14 o
  11   6   3       47.91      171.07     70.44 o
 -12   7   3      158.82      147.00     60.36 o
 -11   7   3       68.59       91.26     53.60 o
 -10   7   3       51.81       15.63     41.46 o
  -9   7   3     1301.41     1378.40     52.36 o
  -8   7   3       27.97       16.18     32.67 o
  -7   7   3     1844.25     1873.83     53.04 o
  -6   7   3     1683.48     1726.16     43.69 o
  -5   7   3      129.42      157.25     27.42 o
  -4   7   3     6406.53     6279.17     87.17 o
  -3   7   3      983.19     1131.39     31.58 o
  -2   7   3      725.77      708.10     24.71 o
  -1   7   3     3983.71     3934.96     62.11 o
   0   7   3      544.56      565.40     20.29 o
   1   7   3     3421.91     3409.68     60.97 o
   2   7   3     3521.97     3410.56     64.44 o
   3   7   3       20.86       28.19     23.87 o
   4   7   3      274.26      226.48     26.72 o
   5   7   3     1776.16     1774.54     51.84 o
   6   7   3      175.99      159.33     39.94 o
   7   7   3     1351.14     1329.54     65.63 o
   8   7   3       92.94      104.82     51.81 o
   9   7   3      108.79      171.90     54.50 o
  10   7   3      409.20      583.44     69.23 o
  11   7   3        9.41       61.92     71.66 o
 -12   8   3      200.83      178.68     61.03 o
 -11   8   3     1453.31     1639.53     78.67 o
 -10   8   3      749.67      863.10     75.12 o
  -9   8   3      146.68       77.00     37.23 o
  -8   8   3       50.46       93.46     34.08 o
  -7   8   3     1770.51     1787.33     49.86 o
  -6   8   3      285.18      309.92     28.07 o
  -5   8   3     2435.31     2311.94     54.62 o
  -4   8   3     1393.98     1350.40     33.48 o
  -3   8   3      785.40      773.54     23.15 o
  -2   8   3    14956.78    14734.81    202.01 o
  -1   8   3    18590.71    18470.64    236.58 o
   0   8   3    10816.21    10757.94    143.08 o
   1   8   3      330.71      335.83     19.81 o
   2   8   3      878.15     1001.76     32.14 o
   3   8   3      676.42      748.68     33.51 o
   4   8   3     6415.48     6199.17    111.60 o
   5   8   3     7580.86     7213.08    158.86 o
   6   8   3     1117.88     1178.11     49.88 o
   7   8   3       49.54      136.92     41.76 o
   8   8   3      367.68      437.57     53.30 o
   9   8   3      451.11      507.68     83.41 o
  10   8   3        3.51      -45.49     59.74 o
  11   8   3        0.02      -76.40     82.53 o
 -12   9   3       17.36      -12.23     56.68 o
 -11   9   3      170.24      129.23     50.80 o
 -10   9   3      200.68      188.72     45.14 o
  -9   9   3      746.24      663.17     45.19 o
  -8   9   3      755.85      781.99     40.14 o
  -7   9   3     3583.21     3759.91     70.09 o
  -6   9   3    14276.05    14113.50    182.14 o
  -5   9   3    10838.15    10730.11    141.51 o
  -4   9   3       63.58       77.47     21.57 o
  -3   9   3       66.37      112.19     18.47 o
  -2   9   3       28.04       58.45     23.44 o
  -1   9   3     3885.45     3911.79     94.09 o
   0   9   3    16622.07    16715.09    217.24 o
   1   9   3     1805.48     1749.82     40.60 o
   2   9   3      219.26      276.06     24.04 o
   3   9   3     8695.45     8741.35    131.30 o
   4   9   3    14034.23    13657.42    197.01 o
   5   9   3      915.47      854.79     43.18 o
   6   9   3       74.53      119.01     47.97 o
   7   9   3       36.57        1.43     43.20 o
   8   9   3      448.82      476.07     54.00 o
   9   9   3     1994.47     2006.65     84.87 o
  10   9   3      453.50      549.50     61.45 o
 -12  10   3      433.29      501.65     96.51 o
 -11  10   3      143.89       63.82     51.01 o
 -10  10   3     2203.41     2092.39     70.24 o
  -9  10   3      121.45       87.52     39.08 o
  -8  10   3       10.01        6.95     32.41 o
  -7  10   3     1079.19     1031.93     38.71 o
  -6  10   3      175.55      181.83     26.47 o
  -5  10   3     4231.28     3965.65     70.90 o
  -4  10   3       45.62       41.61     23.56 o
  -3  10   3     2086.99     2106.92     44.50 o
  -2  10   3     1978.43     1966.31     49.81 o
  -1  10   3    19939.98    20049.84    321.35 o
   0  10   3      898.24      978.93     37.18 o
   1  10   3     1166.65     1135.81     33.55 o
   2  10   3     3118.04     3126.55     64.07 o
   3  10   3      185.06      238.37     25.51 o
   4  10   3     5861.10     5788.62     94.44 o
   5  10   3      295.78      310.48     38.13 o
   6  10   3       14.17      -39.80     39.80 o
   7  10   3        6.56      -44.31     44.31 o
   8  10   3     1673.85     1555.15     69.55 o
   9  10   3       68.11       49.70     53.15 o
  10  10   3      116.72      174.04     65.01 o
 -11  11   3       90.19      126.63     53.32 o
 -10  11   3       57.37       13.55     44.26 o
  -9  11   3      219.30      130.19     42.56 o
  -8  11   3     2316.66     2361.90     63.22 o
  -7  11   3      151.72      175.45     29.06 o
  -6  11   3       11.36      -23.56     25.30 o
  -5  11   3     1560.55     1530.37     43.57 o
  -4  11   3      273.96      343.35     32.99 o
  -3  11   3    17423.82    16806.97    210.66 o
  -2  11   3     1016.31      990.14     34.32 o
  -1  11   3      155.01      162.50     22.65 o
   0  11   3      705.94      724.26     31.75 o
   1  11   3    10729.87    10481.81    154.04 o
   2  11   3      253.53      250.75     27.15 o
   3  11   3      824.55      757.14     32.64 o
   4  11   3      159.24      182.83     28.16 o
   5  11   3      771.16      781.98     48.12 o
   6  11   3     5598.07     5174.68    118.89 o
   7  11   3      524.12      505.96     45.98 o
   8  11   3      597.66      462.99     54.63 o
   9  11   3      185.88      204.56     90.88 o
  10  11   3      718.30      874.48     85.62 o
 -11  12   3      700.40      793.74     61.97 o
 -10  12   3      108.65      125.86     46.21 o
  -9  12   3        4.39       23.79     38.94 o
  -8  12   3      721.09      655.52     41.25 o
  -7  12   3     7180.03     7046.82    102.86 o
  -6  12   3      313.50      355.99     31.69 o
  -5  12   3      204.21      204.74     35.09 o
  -4  12   3     3200.75     3276.34     63.41 o
  -3  12   3     2922.55     2912.21     55.91 o
  -2  12   3     7965.08     7594.93    110.74 o
  -1  12   3       10.94      -14.54     24.37 o
   0  12   3     4923.44     4894.32     90.23 o
   1  12   3     1905.59     1885.61     50.85 o
   2  12   3    14196.63    13863.41    199.19 o
   3  12   3      134.64      163.68     25.04 o
   4  12   3      676.35      613.17     38.39 o
   5  12   3     6121.49     5773.69    151.20 o
   6  12   3     2665.41     2779.60     83.28 o
   7  12   3       96.75       71.75     42.64 o
   8  12   3      244.66      245.39     51.83 o
   9  12   3     1044.33     1265.99     77.65 o
 -11  13   3      243.41       88.68    144.61 o
 -10  13   3       49.70       21.28     49.10 o
  -9  13   3      663.29      778.29     49.50 o
  -8  13   3      754.00      772.93     40.96 o
  -7  13   3     1160.30     1263.96     49.55 o
  -6  13   3     1972.87     2041.06     60.18 o
  -5  13   3        2.71       -8.50     26.47 o
  -4  13   3     4205.29     4265.26     75.51 o
  -3  13   3     6357.11     6266.43    116.20 o
  -2  13   3      606.84      712.06     29.64 o
  -1  13   3      354.28      362.09     32.62 o
   0  13   3        3.13        3.06     30.17 o
   1  13   3    13562.79    13754.08    210.59 o
   2  13   3      836.10      854.94     41.17 o
   3  13   3      333.15      361.64     30.58 o
   4  13   3      469.36      478.26     34.09 o
   5  13   3     1988.97     2111.01     68.83 o
   6  13   3     2468.96     2489.04     74.37 o
   7  13   3        5.02      -40.89     40.89 o
   8  13   3       27.46        4.74     56.28 o
   9  13   3      130.33      146.94     62.83 o
 -10  14   3       15.00       30.85     43.18 o
  -9  14   3      296.97      343.61     42.25 o
  -8  14   3      652.02      625.64     54.21 o
  -7  14   3      633.33      653.76     45.36 o
  -6  14   3      333.66      340.40     36.05 o
  -5  14   3     1951.73     2024.84     68.83 o
  -4  14   3       34.02       45.52     26.57 o
  -3  14   3      125.92       62.74     25.71 o
  -2  14   3     2768.73     2909.61     67.97 o
  -1  14   3      705.59      627.92     36.94 o
   0  14   3     3922.84     3866.53     75.75 o
   1  14   3     1090.55     1250.13     52.70 o
   2  14   3      108.82      115.84     30.34 o
   3  14   3     2671.85     2720.45     62.63 o
   4  14   3      459.48      415.33     36.19 o
   5  14   3     1367.57     1285.72     66.04 o
   6  14   3      317.47      335.39     46.75 o
   7  14   3       15.54      -52.22     52.22 o
   8  14   3      457.91      481.14     58.09 o
   9  14   3      217.13      423.06    150.50 o
 -10  15   3       95.10      163.62     47.63 o
  -9  15   3     1621.70     1762.34     67.67 o
  -8  15   3       30.42      110.34     46.21 o
  -7  15   3       32.45       55.22     38.92 o
  -6  15   3        0.60       21.79     34.24 o
  -5  15   3       54.12       52.69     32.51 o
  -4  15   3     4453.47     4178.44     77.50 o
  -3  15   3     2625.15     2602.84     58.47 o
  -2  15   3     3730.10     3704.79     69.07 o
  -1  15   3        2.80      -28.24     28.24 o
   0  15   3     3731.25     3563.70     84.69 o
   1  15   3       12.85       50.10     30.93 o
   2  15   3      190.21      162.41     30.25 o
   3  15   3     1027.81     1043.41     42.86 o
   4  15   3      169.02      175.68     35.86 o
   5  15   3     1077.35     1216.84     53.50 o
   6  15   3      476.41      481.71     49.48 o
   7  15   3     2246.39     2457.37    102.99 o
   8  15   3       89.20       65.73     64.21 o
  -9  16   3      156.20      179.58     49.51 o
  -8  16   3     2034.77     1918.17     72.08 o
  -7  16   3      648.80      583.00     50.89 o
  -6  16   3      130.48      107.02     37.82 o
  -5  16   3     1501.81     1561.55     51.26 o
  -4  16   3     2224.90     2399.79     62.35 o
  -3  16   3       57.13       -2.39     29.60 o
  -2  16   3       45.40       27.28     28.10 o
  -1  16   3      821.84      780.98     43.06 o
   0  16   3      463.37      487.71     37.23 o
   1  16   3     3540.86     3632.33     76.98 o
   2  16   3     3022.06     3054.46     77.26 o
   3  16   3     1937.74     1782.34     72.30 o
   4  16   3      319.69      413.18     45.01 o
   5  16   3      320.54      374.32     44.91 o
   6  16   3      128.04      103.75     44.51 o
   7  16   3       44.34       61.71     56.42 o
   8  16   3      166.02      161.47     59.89 o
  -8  17   3       85.46       23.78     49.21 o
  -7  17   3       93.66       39.94     45.25 o
  -6  17   3        1.61      -37.83     37.83 o
  -5  17   3      103.62      123.27     37.47 o
  -4  17   3      703.07      629.36     40.33 o
  -3  17   3     1392.95     1451.40     47.91 o
  -2  17   3      145.56       42.95     33.03 o
  -1  17   3       14.67       34.24     34.72 o
   0  17   3      122.29       97.12     36.83 o
   1  17   3      160.80      262.61     39.27 o
   2  17   3        8.82       47.24     37.25 o
   3  17   3       33.76       52.43     42.41 o
   4  17   3      166.78      154.87     44.02 o
   5  17   3      329.24      261.91     47.72 o
   6  17   3      556.54      606.12     79.35 o
   7  17   3      178.48      234.68     57.14 o
  -8  18   3       13.22       42.36     49.69 o
  -7  18   3       11.01      -46.38     46.38 o
  -6  18   3       53.41      -35.70     43.61 o
  -5  18   3      725.90      720.87     47.90 o
  -4  18   3      254.29      212.00     38.50 o
  -3  18   3        3.82      -31.58     34.71 o
  -2  18   3       49.17       70.43     37.80 o
  -1  18   3     1202.17     1250.64     55.25 o
   0  18   3      269.79      230.06     42.10 o
   1  18   3       27.06       40.48     40.89 o
   2  18   3       27.44       48.82     38.85 o
   3  18   3     1085.65     1129.32     62.77 o
   4  18   3       51.73       44.12     50.36 o
   5  18   3       73.63      117.80     70.82 o
   6  18   3        9.79       33.51     52.88 o
  -7  19   3      122.51      149.44     51.82 o
  -6  19   3      283.73      207.93     48.76 o
  -5  19   3      600.48      627.98     47.69 o
  -4  19   3      238.27      211.75     40.43 o
  -3  19   3      136.75       85.86     40.72 o
  -2  19   3     1519.51     1592.83     59.83 o
  -1  19   3       18.13       -4.48     44.22 o
   0  19   3     1501.08     1643.65     68.93 o
   1  19   3      128.90       69.65     51.43 o
   2  19   3      296.98      350.00     51.98 o
   3  19   3      844.44      857.98     57.62 o
   4  19   3     1326.10     1410.14     78.64 o
   5  19   3        1.02      -13.02     55.22 o
  -6  20   3      415.94      339.65     53.15 o
  -5  20   3      498.35      635.63     50.60 o
  -4  20   3      279.62      291.97     44.16 o
  -3  20   3      167.63      163.83     42.44 o
  -2  20   3      263.92      305.62     45.54 o
  -1  20   3     1523.86     1518.79     70.39 o
   0  20   3       23.04       65.13     49.42 o
   1  20   3      189.37      241.63     50.56 o
   2  20   3      330.42      393.40     55.97 o
   3  20   3     1369.24     1368.31     79.67 o
   4  20   3      118.01      151.31     61.17 o
  -5  21   3       38.54       15.46     59.78 o
  -4  21   3      308.47      308.75     56.24 o
  -3  21   3      211.28      173.82     48.33 o
  -2  21   3      142.05       99.17     52.91 o
  -1  21   3      303.48      395.87     56.78 o
   0  21   3       36.08       22.23     67.84 o
   1  21   3      247.94      229.90     54.89 o
   2  21   3      394.95      390.44     62.27 o
   3  21   3        3.38       23.10     54.13 o
  -3  22   3       16.60     -133.52    133.52 o
  -2  22   3     1091.93     1113.14     70.10 o
  -1  22   3      153.27       90.08     56.26 o
   0  22   3      293.55      237.70     58.16 o
   1  22   3       74.60       28.33     55.80 o
 -13   0   4     2128.79     2230.51    141.66 o
 -12   0   4      128.10      223.60     87.08 o
 -11   0   4        2.00      -21.20    110.16 o
 -10   0   4    18482.87    18055.60    673.20 o
  -9   0   4    13719.62    13435.12    305.73 o
  -8   0   4     9363.91     9481.41    223.84 o
  -7   0   4    16508.10    16248.08    349.16 o
  -6   0   4    82285.05    78284.63   1550.71 o
  -5   0   4       61.14      216.37     52.57 o
  -4   0   4    31371.95    31626.15    631.16 o
  -3   0   4     1678.20     1811.22     48.66 o
  -2   0   4      882.08     1196.10     55.49 o
  -1   0   4   251181.56   243855.00   7757.07 o
   0   0   4   129164.77   128266.67   2918.21 o
   1   0   4     2676.55     2607.81    109.46 o
   2   0   4    16033.74    17036.51    401.21 o
   3   0   4   111121.03   108855.34   1902.16 o
   4   0   4      155.16      299.96     42.51 o
   5   0   4     9132.24     8756.40    232.23 o
   6   0   4    12961.43    12434.08    321.56 o
   7   0   4     1503.89     1341.88     91.44 o
   8   0   4    23815.92    21853.36   1166.42 o
   9   0   4     9045.73     9008.70    433.94 o
  10   0   4     1735.65     2017.40    160.87 o
  11   0   4      466.74      423.31    132.41 o
 -13   1   4       59.09       11.22     65.47 o
 -12   1   4     1305.01     1516.90     82.14 o
 -11   1   4     6129.39     6168.33    151.04 o
 -10   1   4     7205.44     7267.55    149.36 o
  -9   1   4     5993.08     5875.22    124.60 o
  -8   1   4     1888.03     1890.26     59.04 o
  -7   1   4     1813.87     1718.50     52.26 o
  -6   1   4    18263.46    18498.08    255.28 o
  -5   1   4   123606.41   122136.71   1511.27 o
  -4   1   4     3029.43     3190.95     49.87 o
  -3   1   4     3543.85     3609.00     62.48 o
  -2   1   4   111349.66   109852.95   1623.31 o
  -1   1   4    59123.67    59692.00   1056.88 o
   0   1   4    30098.05    30760.36    459.03 o
   1   1   4     7658.92     8023.41    119.06 o
   2   1   4    14894.61    15395.67    306.80 o
   3   1   4    30809.86    30707.41    408.22 o
   4   1   4   106516.72   100183.43   1796.63 o
   5   1   4     7980.36     7669.03    161.70 o
   6   1   4     1359.67     1366.78     65.54 o
   7   1   4    15536.24    14810.75    368.26 o
   8   1   4     4122.63     3940.95    127.08 o
   9   1   4     2023.12     2069.40     95.31 o
  10   1   4      805.12      808.21     90.11 o
  11   1   4     2068.76     2074.10    120.01 o
 -13   2   4      887.48     1048.38     81.86 o
 -12   2   4      105.99       82.74     58.34 o
 -11   2   4      147.65      215.46     55.82 o
 -10   2   4     6710.27     6619.47    140.51 o
  -9   2   4     5808.67     5812.60    123.15 o
  -8   2   4      218.80      162.15     39.01 o
  -7   2   4     4165.24     4175.83     84.80 o
  -6   2   4    40353.79    40088.35    534.60 o
  -5   2   4       14.17      117.96     25.01 o
  -4   2   4    11175.97    11281.46    155.02 o
  -3   2   4     2647.96     2755.22     48.24 o
  -2   2   4       93.03      107.14     13.00 o
  -1   2   4    81403.33    82239.54   1140.78 o
   0   2   4    28984.50    29478.76    413.03 o
   1   2   4      450.21      523.76     20.95 o
   2   2   4     3775.42     3988.43     68.60 o
   3   2   4    44470.94    44215.21    729.39 o
   4   2   4      817.81      896.97     54.83 o
   5   2   4     4633.72     4591.30    102.92 o
   6   2   4     2113.39     2163.22     79.91 o
   7   2   4      346.42      336.52     55.35 o
   8   2   4    11232.13    10857.07    252.36 o
   9   2   4     1704.84     1713.88     90.84 o
  10   2   4      292.94      266.00     77.54 o
  11   2   4      142.78      278.31     88.94 o
 -13   3   4      217.53      218.72     66.67 o
 -12   3   4      112.25       57.71     58.57 o
 -11   3   4     1202.62     1135.16     63.65 o
 -10   3   4     2691.70     2653.91     84.28 o
  -9   3   4     2149.68     2131.99     71.34 o
  -8   3   4     2875.54     2907.40     81.64 o
  -7   3   4     1047.24     1154.25     46.45 o
  -6   3   4      288.69      351.19     30.03 o
  -5   3   4    17563.24    17084.07    233.53 o
  -4   3   4      438.41      498.61     25.36 o
  -3   3   4      227.27      285.91     27.93 o
  -2   3   4     7820.63     8022.87    117.82 o
  -1   3   4    12471.59    13030.63    216.18 o
   0   3   4     6817.81     7127.83    116.21 o
   1   3   4     2509.78     2652.55     45.99 o
   2   3   4     4121.07     4162.20     80.29 o
   3   3   4     2476.28     2556.36     56.16 o
   4   3   4     8258.04     8209.71    182.63 o
   5   3   4      142.85      162.99     31.16 o
   6   3   4      126.63      178.10     42.51 o
   7   3   4     5024.32     4748.35    158.71 o
   8   3   4      669.95      709.79     67.79 o
   9   3   4      570.50      480.09     67.61 o
  10   3   4      482.91      527.34     74.25 o
  11   3   4      189.43      191.12     76.42 o
 -12   4   4     1021.58     1032.20     81.19 o
 -11   4   4       45.11        7.35     50.59 o
 -10   4   4     1665.65     1718.25     67.61 o
  -9   4   4     3217.32     3235.13     92.15 o
  -8   4   4      301.17      386.13     42.26 o
  -7   4   4      776.02      798.45     36.54 o
  -6   4   4     3870.54     3870.42     76.60 o
  -5   4   4      140.70      167.90     21.09 o
  -4   4   4    13915.54    13866.90    217.45 o
  -3   4   4    18985.45    19037.37    242.36 o
  -2   4   4     5120.02     5091.71     81.29 o
  -1   4   4     3542.12     3919.59     82.99 o
   0   4   4     2294.46     2468.74     62.54 o
   1   4   4      741.79      802.24     36.34 o
   2   4   4     7774.15     7922.44    122.24 o
   3   4   4     7779.02     7946.52    141.39 o
   4   4   4       54.12       25.33     32.68 o
   5   4   4     3520.62     3596.62     79.70 o
   6   4   4     3319.76     3259.38     93.41 o
   7   4   4       73.27       74.43     46.51 o
   8   4   4      866.15      728.67     78.03 o
   9   4   4      364.83      378.98     65.82 o
  10   4   4       65.14      -17.20     63.97 o
  11   4   4      846.53      479.67    168.04 o
 -12   5   4      254.93      330.99     64.30 o
 -11   5   4     1065.32     1009.54     62.16 o
 -10   5   4       22.09       38.36     44.82 o
  -9   5   4     2705.30     2735.82     83.13 o
  -8   5   4    21408.06    21202.96    317.13 o
  -7   5   4     7522.92     7558.49    119.57 o
  -6   5   4     1074.36     1041.50     38.75 o
  -5   5   4     7312.41     7440.33    100.22 o
  -4   5   4     8032.92     7953.61    106.00 o
  -3   5   4    11973.88    12323.86    179.44 o
  -2   5   4    21376.88    22096.55    333.40 o
  -1   5   4     1350.22     1335.51     42.22 o
   0   5   4     9164.78     9518.81    164.93 o
   1   5   4    64440.41    63368.18    944.47 o
   2   5   4    19070.07    19192.50    277.13 o
   3   5   4       79.07       79.91     25.93 o
   4   5   4     2965.20     3019.74     78.00 o
   5   5   4     1338.99     1414.32     44.93 o
   6   5   4     7170.92     6850.88    144.34 o
   7   5   4     8701.71     8239.86    257.96 o
   8   5   4     2016.00     1904.37     86.43 o
   9   5   4       74.02      164.67     62.66 o
  10   5   4     2007.90     1945.10    139.44 o
 -12   6   4     3644.90     3595.32    108.11 o
 -11   6   4      264.89      269.80     53.78 o
 -10   6   4     2471.53     2596.08     83.65 o
  -9   6   4     6182.64     6311.30    132.70 o
  -8   6   4      104.10      241.71     37.67 o
  -7   6   4    22874.97    21407.15    317.05 o
  -6   6   4     2843.97     2676.37     63.15 o
  -5   6   4     2445.43     2456.24     40.61 o
  -4   6   4    67229.88    67173.45    961.73 o
  -3   6   4   103807.59   105027.05   1447.30 o
  -2   6   4      948.83     1013.35     33.75 o
  -1   6   4     4853.60     5177.80     98.75 o
   0   6   4    31818.57    32047.49    520.89 o
   1   6   4      398.38      547.47     32.26 o
   2   6   4    65163.05    64362.62    848.26 o
   3   6   4    19117.57    19117.29    299.05 o
   4   6   4     2237.46     2215.33     62.23 o
   5   6   4    23309.95    23372.55    340.04 o
   6   6   4    27300.13    26503.35    509.06 o
   7   6   4      813.74      773.96     57.54 o
   8   6   4      271.19      247.44     58.55 o
   9   6   4     3330.99     3178.17    116.50 o
  10   6   4        7.63       65.55     65.70 o
 -12   7   4     1522.57     1662.77     85.26 o
 -11   7   4     3368.96     3223.28    135.28 o
 -10   7   4      350.44      477.97     51.49 o
  -9   7   4     4363.16     4467.83    106.71 o
  -8   7   4    37871.13    36581.23    491.62 o
  -7   7   4     7480.94     7045.74    123.23 o
  -6   7   4     6287.34     6213.64    102.76 o
  -5   7   4    12570.79    12664.00    174.98 o
  -4   7   4    21651.17    21989.27    297.69 o
  -3   7   4    42278.78    42732.28    597.46 o
  -2   7   4    55524.26    55726.54    730.52 o
  -1   7   4     3051.70     3034.37     65.54 o
   0   7   4     9641.10     9715.37    131.84 o
   1   7   4   155194.23   151715.92   1982.08 o
   2   7   4    25926.81    25607.95    367.34 o
   3   7   4      359.59      443.03     37.04 o
   4   7   4    10418.63    10119.78    186.89 o
   5   7   4    14896.48    14745.58    263.52 o
   6   7   4    12682.61    12484.50    214.36 o
   7   7   4    12049.75    11763.88    227.57 o
   8   7   4     3926.02     3564.14    109.07 o
   9   7   4       15.54      -15.44     55.30 o
  10   7   4     6812.88     6751.68    207.02 o
 -12   8   4     4171.10     4299.21    128.66 o
 -11   8   4      448.92      563.22     68.54 o
 -10   8   4     1106.75     1141.66     60.98 o
  -9   8   4     3926.26     3978.76    100.44 o
  -8   8   4       10.31      165.35     36.03 o
  -7   8   4    27658.25    26477.05    386.39 o
  -6   8   4     2376.04     2432.38     57.09 o
  -5   8   4        0.35        7.15     21.53 o
  -4   8   4    35860.25    36573.74    486.63 o
  -3   8   4    74107.66    72632.20    950.61 o
  -2   8   4      913.40      945.60     34.22 o
  -1   8   4     5029.36     5325.42    119.43 o
   0   8   4    33422.89    33883.48    427.24 o
   1   8   4      178.63      283.33     28.19 o
   2   8   4    51429.11    51399.57    723.04 o
   3   8   4     6220.14     6372.64    127.27 o
   4   8   4     2164.01     2141.03     71.79 o
   5   8   4    18868.90    18416.65    296.42 o
   6   8   4    23434.20    22658.14    378.01 o
   7   8   4       33.81       82.11     45.47 o
   8   8   4      130.83      133.10     49.39 o
   9   8   4     4357.55     4264.16    151.44 o
  10   8   4        1.78       81.13     65.18 o
 -12   9   4      572.52      603.46     75.23 o
 -11   9   4     2693.57     2869.55     99.03 o
 -10   9   4       16.71       28.41     45.26 o
  -9   9   4       90.66      121.82     45.89 o
  -8   9   4    11971.96    11387.83    185.49 o
  -7   9   4     2670.57     2568.14     65.89 o
  -6   9   4     3135.43     3118.10     65.91 o
  -5   9   4     1095.54     1208.71     39.26 o
  -4   9   4    13433.94    13242.63    187.84 o
  -3   9   4    11787.50    11888.94    169.20 o
  -2   9   4    15907.20    15890.08    215.15 o
  -1   9   4      630.67      637.95     45.87 o
   0   9   4       71.29       57.84     20.44 o
   1   9   4    42733.85    43045.76    515.58 o
   2   9   4     1073.03     1129.90     42.84 o
   3   9   4     1694.53     1721.79     58.75 o
   4   9   4     3091.72     3112.98     85.07 o
   5   9   4     7260.60     7428.10    152.83 o
   6   9   4     4168.14     4059.46    108.54 o
   7   9   4      966.23      948.75     58.90 o
   8   9   4      288.51      278.96     51.21 o
   9   9   4      172.30      223.29     58.66 o
  10   9   4     3239.15     3180.63    125.37 o
 -11  10   4       39.13      -30.92     55.47 o
 -10  10   4      144.54      144.43     47.15 o
  -9  10   4      481.39      473.96     44.58 o
  -8  10   4      411.60      429.30     40.34 o
  -7  10   4     8472.78     8618.47    129.06 o
  -6  10   4     1401.22     1357.76     46.07 o
  -5  10   4     2843.23     2935.56     63.31 o
  -4  10   4      643.88      775.64     44.08 o
  -3  10   4     6806.86     6921.32    107.86 o
  -2  10   4     6823.73     6724.37    104.22 o
  -1  10   4      264.29      284.01     26.93 o
   0  10   4     9489.51     9396.17    131.12 o
   1  10   4     1441.46     1513.93     42.72 o
   2  10   4     5192.15     5321.41    112.25 o
   3  10   4      515.82      533.77     40.11 o
   4  10   4     1080.74     1074.69     51.26 o
   5  10   4     4560.88     4402.63    108.88 o
   6  10   4     2216.18     2112.91     70.65 o
   7  10   4      995.82     1036.86     57.78 o
   8  10   4      117.55      225.56     49.28 o
   9  10   4     1468.81     1447.33     80.73 o
 -11  11   4     2146.63     2437.32     94.53 o
 -10  11   4      568.44      534.52     60.60 o
  -9  11   4      361.77      393.03     43.61 o
  -8  11   4     1418.65     1268.60     45.79 o
  -7  11   4       57.80       84.47     32.14 o
  -6  11   4     2215.02     2107.23     58.10 o
  -5  11   4     1577.50     1527.47     48.99 o
  -4  11   4     5018.84     4901.38     89.10 o
  -3  11   4     1463.97     1578.03     44.54 o
  -2  11   4     4896.86     5015.22     84.39 o
  -1  11   4     1582.71     1568.14     48.78 o
   0  11   4      897.24     1020.50     40.13 o
   1  11   4     3627.90     3599.07     71.50 o
   2  11   4      609.98      627.60     38.51 o
   3  11   4     3214.76     3152.23     83.76 o
   4  11   4     3430.78     3457.37     91.88 o
   5  11   4     4828.05     4943.48    123.47 o
   6  11   4      210.30      118.18     42.84 o
   7  11   4      113.08       60.68     43.82 o
   8  11   4       33.39       98.86     51.71 o
   9  11   4      175.23      229.54     61.98 o
 -11  12   4      130.27      171.27     60.63 o
 -10  12   4     1638.55     1671.59     76.37 o
  -9  12   4     1043.08      890.24     48.33 o
  -8  12   4       17.46      -33.39     33.39 o
  -7  12   4     6497.67     6679.22    115.39 o
  -6  12   4     6946.56     7101.91    124.03 o
  -5  12   4      995.46     1179.49     45.68 o
  -4  12   4      867.81      874.81     36.73 o
  -3  12   4     3811.65     3589.94     70.32 o
  -2  12   4     2175.52     2098.84     52.87 o
  -1  12   4    17051.51    16746.46    231.08 o
   0  12   4    15603.54    15880.93    253.85 o
   1  12   4     1154.32     1088.93     42.54 o
   2  12   4     5234.46     5362.43    107.16 o
   3  12   4     3712.64     3615.53     86.74 o
   4  12   4      160.07      206.01     42.39 o
   5  12   4     1758.77     1841.95     73.57 o
   6  12   4     1201.34     1179.11     64.60 o
   7  12   4      100.48      102.11     45.76 o
   8  12   4     1707.26     1559.13     71.09 o
   9  12   4     2460.47     2505.84     98.53 o
 -10  13   4      794.38      839.98     58.62 o
  -9  13   4      592.74      765.64     52.34 o
  -8  13   4     1739.01     1829.13     58.79 o
  -7  13   4      373.57      414.56     40.64 o
  -6  13   4     7623.43     7439.26    129.87 o
  -5  13   4    18521.90    18131.79    274.57 o
  -4  13   4     3814.96     3566.09     73.71 o
  -3  13   4     4282.49     4299.55     84.43 o
  -2  13   4    19705.87    20107.27    278.77 o
  -1  13   4     7474.23     7857.64    122.32 o
   0  13   4     1399.46     1408.35     49.95 o
   1  13   4     9450.72     9009.48    147.67 o
   2  13   4     1861.96     1752.21     57.60 o
   3  13   4     4578.25     4467.74    100.22 o
   4  13   4    20267.97    20220.61    381.77 o
   5  13   4     6052.08     6122.73    139.16 o
   6  13   4      182.57      204.65     51.86 o
   7  13   4     3043.93     3136.07     94.60 o
   8  13   4     1432.21     1620.63    109.76 o
 -10  14   4     4346.36     4333.41    124.39 o
  -9  14   4     2627.34     2445.09     85.71 o
  -8  14   4      195.52      185.87     41.46 o
  -7  14   4     4312.47     4447.97    113.82 o
  -6  14   4    10325.62    10347.67    169.87 o
  -5  14   4      221.28      311.20     57.10 o
  -4  14   4     8427.56     8411.51    133.68 o
  -3  14   4     5075.97     5045.18     95.62 o
  -2  14   4        0.02       -2.11     29.14 o
  -1  14   4    26875.93    27082.67    392.65 o
   0  14   4    18047.87    17773.20    284.82 o
   1  14   4      132.38       46.00     34.98 o
   2  14   4     7104.89     7106.68    158.35 o
   3  14   4    18706.16    18445.24    300.48 o
   4  14   4      265.81      302.46     44.35 o
   5  14   4     3114.52     3214.99     98.28 o
   6  14   4     2807.02     2765.72     93.39 o
   7  14   4      167.29      299.26     53.40 o
   8  14   4     3666.57     3912.21    152.73 o
  -9  15   4     1664.27     1785.07     64.14 o
  -8  15   4     1131.79     1184.16     54.87 o
  -7  15   4      760.45      778.65     48.66 o
  -6  15   4     2156.15     2056.20     57.93 o
  -5  15   4    13768.63    13724.22    218.25 o
  -4  15   4      681.80      680.22     40.46 o
  -3  15   4      387.51      402.31     34.70 o
  -2  15   4    13758.19    13716.22    213.43 o
  -1  15   4     5352.94     5553.96    105.57 o
   0  15   4     5839.35     5866.79    107.79 o
   1  15   4     4005.77     4048.37    100.70 o
   2  15   4     3914.23     4052.01     96.04 o
   3  15   4     2481.67     2351.89     75.13 o
   4  15   4     9189.06     9127.99    171.24 o
   5  15   4      393.08      273.62     48.79 o
   6  15   4       44.63       84.08     48.53 o
   7  15   4     3908.33     3948.76    122.05 o
  -9  16   4     1104.40     1156.29     69.20 o
  -8  16   4        0.66        1.61     42.40 o
  -7  16   4       50.00       19.67     39.36 o
  -6  16   4     3103.85     3116.68     89.17 o
  -5  16   4      356.72      437.95     46.19 o
  -4  16   4     3078.39     3197.75     75.03 o
  -3  16   4     1124.27     1255.55     46.60 o
  -2  16   4     1475.84     1498.61     52.69 o
  -1  16   4     5366.27     5390.81    105.27 o
   0  16   4     1082.03     1095.24     48.19 o
   1  16   4      181.73      185.97     39.74 o
   2  16   4      761.96      736.49     50.08 o
   3  16   4     6267.96     6218.15    192.46 o
   4  16   4       93.40      108.30     46.39 o
   5  16   4      570.83      628.82     60.27 o
   6  16   4      334.59      196.94     58.14 o
   7  16   4      145.98      201.57     62.52 o
  -8  17   4      244.60      322.62     52.70 o
  -7  17   4      658.80      740.87     70.57 o
  -6  17   4       59.46       54.87     45.12 o
  -5  17   4     2084.02     2168.59     72.38 o
  -4  17   4      140.99      125.00     41.50 o
  -3  17   4      206.46      246.20     39.12 o
  -2  17   4      548.39      557.57     42.66 o
  -1  17   4      799.71      877.17     51.72 o
   0  17   4     1883.62     2050.07     63.22 o
   1  17   4      118.90       93.23     39.01 o
   2  17   4     1411.54     1455.81     64.82 o
   3  17   4       14.79       52.77     47.84 o
   4  17   4      651.76      704.10     60.23 o
   5  17   4      531.83      609.49     62.89 o
   6  17   4       39.26      -57.25     57.25 o
  -7  18   4       70.21       61.24     65.83 o
  -6  18   4      752.83      727.68     58.60 o
  -5  18   4      217.61      273.54     48.81 o
  -4  18   4     1369.89     1511.79     70.42 o
  -3  18   4      508.46      558.46     44.51 o
  -2  18   4     1533.92     1620.18     62.44 o
  -1  18   4      680.94      660.86     48.23 o
   0  18   4       65.51       42.64     42.71 o
   1  18   4      138.12       95.18     46.12 o
   2  18   4      113.35      109.88     47.97 o
   3  18   4     1660.85     1873.66     87.18 o
   4  18   4      214.69      154.26     55.91 o
   5  18   4      194.10      225.09     59.44 o
  -6  19   4       11.26      -53.35     53.35 o
  -5  19   4     1738.63     1886.25     78.64 o
  -4  19   4       19.35       28.11     45.53 o
  -3  19   4      140.85      110.28     45.87 o
  -2  19   4     1931.95     1822.41     67.86 o
  -1  19   4      729.69      725.98     52.70 o
   0  19   4     1902.23     1968.50     69.95 o
   1  19   4     1323.59     1304.57     68.32 o
   2  19   4     1841.77     1782.17     69.26 o
   3  19   4       33.57        1.58     53.26 o
   4  19   4      764.05      880.92     67.79 o
  -5  20   4       63.94       52.88     53.84 o
  -4  20   4     3080.07     3182.43    101.99 o
  -3  20   4     2152.73     2176.58     91.73 o
  -2  20   4      225.34      226.23     54.54 o
  -1  20   4     2223.99     2245.83     79.06 o
   0  20   4     2080.92     2217.67     78.16 o
   1  20   4        0.44       -3.65     52.18 o
   2  20   4     1596.24     1619.54     89.14 o
   3  20   4     2232.57     2366.09     91.88 o
  -3  21   4     1255.93     1301.46     97.14 o
  -2  21   4     2588.45     2666.63    108.66 o
  -1  21   4      701.63      715.54     64.78 o
   0  21   4      658.05      556.00     63.92 o
   1  21   4     3460.77     3714.23    115.22 o
 -12   1   5       22.42       14.30     58.09 o
 -11   1   5       77.51       99.55     54.51 o
 -10   1   5       95.05       71.67     51.07 o
  -9   1   5        7.48       96.81     44.18 o
  -8   1   5     2234.27     2098.12     73.03 o
  -7   1   5     3232.23     3063.24     85.10 o
  -6   1   5     1733.61     1594.45     53.66 o
  -5   1   5     2351.31     2217.55     48.84 o
  -4   1   5     9676.23     9550.92    165.56 o
  -3   1   5      255.58      282.29     20.73 o
  -2   1   5     1391.73     1454.87     37.55 o
  -1   1   5      860.73      881.31     27.51 o
   0   1   5       48.09       61.63     16.15 o
   1   1   5    12809.21    13164.31    205.46 o
   2   1   5     8780.77     9239.21    172.96 o
   3   1   5     1207.13     1220.21     46.31 o
   4   1   5        2.66       13.46     31.22 o
   5   1   5     3677.80     3727.20    147.91 o
   6   1   5        5.96        4.04     47.56 o
   7   1   5        4.85      -24.81     48.16 o
   8   1   5      177.45      137.29     63.56 o
   9   1   5      166.34      109.55     73.63 o
  10   1   5      270.55      247.51     86.02 o
 -12   2   5      707.99      820.05    111.37 o
 -11   2   5      600.03      769.72     89.04 o
 -10   2   5      579.19      659.74     62.78 o
  -9   2   5     2370.62     2428.64     84.01 o
  -8   2   5     3878.83     3696.21     98.25 o
  -7   2   5      473.37      545.26     42.61 o
  -6   2   5     2323.79     2376.44     61.09 o
  -5   2   5       10.26        8.15     30.92 o
  -4   2   5     5403.45     5456.59    103.29 o
  -3   2   5    35645.22    36084.79    537.98 o
  -2   2   5     1067.71     1154.74     30.83 o
  -1   2   5      468.30      620.31     27.59 o
   0   2   5    14570.57    14894.94    246.97 o
   1   2   5    13075.17    13655.13    212.59 o
   2   2   5     1400.63     1381.13     40.72 o
   3   2   5      898.56      922.57     38.16 o
   4   2   5     1100.59     1140.37     51.34 o
   5   2   5     1914.29     2093.28     57.60 o
   6   2   5    10708.02    10307.74    210.64 o
   7   2   5      969.43     1043.61     63.72 o
   8   2   5     1690.89     1677.11    128.66 o
   9   2   5      256.72      288.75     87.77 o
  10   2   5      197.16      218.64     85.24 o
 -12   3   5      156.01      140.42     61.09 o
 -11   3   5       15.66      -46.43     55.41 o
 -10   3   5     2273.34     2365.14     85.04 o
  -9   3   5      144.85       82.22     44.40 o
  -8   3   5     4326.23     4297.07    105.96 o
  -7   3   5      604.22      585.66     42.52 o
  -6   3   5     2624.90     2482.96     62.24 o
  -5   3   5      772.28      834.31     44.12 o
  -4   3   5    22038.22    21627.13    307.72 o
  -3   3   5      895.45      924.55     29.46 o
  -2   3   5     2202.34     2234.98     47.02 o
  -1   3   5    13873.85    14071.65    233.85 o
   0   3   5      102.03      122.13     34.69 o
   1   3   5    31386.46    31691.26    444.89 o
   2   3   5     5263.10     5200.67     93.23 o
   3   3   5     1361.49     1302.07     55.26 o
   4   3   5     3307.50     3235.53     91.05 o
   5   3   5     4832.09     4531.04    115.91 o
   6   3   5      166.03      120.21     39.32 o
   7   3   5      127.98      182.32     65.64 o
   8   3   5      202.03      237.54     59.79 o
   9   3   5      179.49       79.16     64.95 o
  10   3   5     1257.68     1174.19     90.80 o
 -12   4   5      238.13      211.24     60.22 o
 -11   4   5      517.76      522.79     60.92 o
 -10   4   5      155.87      167.33     48.87 o
  -9   4   5       64.31       77.68     44.29 o
  -8   4   5     6413.57     6097.31    133.14 o
  -7   4   5       32.95       27.52     33.52 o
  -6   4   5    15079.43    14908.72    239.57 o
  -5   4   5     3482.32     3493.56     82.83 o
  -4   4   5        1.48       65.80     29.42 o
  -3   4   5     8162.04     8362.25    125.85 o
  -2   4   5     6043.96     6135.63    107.03 o
  -1   4   5     9274.43     9361.08    165.51 o
   0   4   5      833.68      841.16     48.85 o
   1   4   5     3157.67     3132.09     56.85 o
   2   4   5      315.31      341.25     26.15 o
   3   4   5    21932.38    21088.88    434.40 o
   4   4   5     1162.38     1204.39     55.64 o
   5   4   5     1671.23     1623.10     66.00 o
   6   4   5     1868.56     1804.35     74.39 o
   7   4   5      696.56      653.13     55.56 o
   8   4   5     2205.77     2208.39    119.84 o
   9   4   5       18.49       57.63     61.26 o
  10   4   5       35.24        1.40     69.45 o
 -12   5   5      233.97      215.33     64.76 o
 -11   5   5      372.99      253.87     57.43 o
 -10   5   5     3334.21     3169.43    100.08 o
  -9   5   5      913.63      895.47     57.17 o
  -8   5   5        0.25      -12.73     36.13 o
  -7   5   5      294.88      297.14     34.81 o
  -6   5   5      168.36      179.82     37.79 o
  -5   5   5    14692.29    14305.09    228.11 o
  -4   5   5      939.77      975.77     35.10 o
  -3   5   5      126.96       97.59     20.12 o
  -2   5   5     8928.43     9315.37    141.06 o
  -1   5   5    34127.93    35292.30    494.86 o
   0   5   5      451.70      437.87     30.05 o
   1   5   5     1633.58     1757.00     48.26 o
   2   5   5     4804.29     4671.09    118.22 o
   3   5   5      376.86      434.39     48.19 o
   4   5   5     9454.22     9353.22    192.69 o
   5   5   5      100.87       98.25     42.84 o
   6   5   5     1764.45     1650.90     72.94 o
   7   5   5     1639.02     1655.70     65.26 o
   8   5   5     2670.57     2679.68     91.92 o
   9   5   5       11.34      -57.61     57.61 o
  10   5   5      431.41      323.18    100.24 o
 -12   6   5      172.78      242.91     62.48 o
 -11   6   5       85.12       28.55     54.16 o
 -10   6   5      694.66      861.44     61.68 o
  -9   6   5     1469.71     1504.91     65.21 o
  -8   6   5      805.18      812.24     46.45 o
  -7   6   5      240.05      246.97     32.99 o
  -6   6   5     7523.55     7401.42    147.27 o
  -5   6   5      356.93      436.16     34.49 o
  -4   6   5     3028.22     3045.45     62.52 o
  -3   6   5       21.34       62.61     21.43 o
  -2   6   5     8426.54     8716.90    154.30 o
  -1   6   5     7953.81     7993.27    143.87 o
   0   6   5     3123.80     3286.78    110.43 o
   1   6   5      238.20      254.25     32.02 o
   2   6   5      391.19      492.78     28.74 o
   3   6   5    12574.82    12508.70    218.66 o
   4   6   5       86.43      163.68     39.35 o
   5   6   5       21.00       36.59     49.90 o
   6   6   5       18.74       26.54     47.77 o
   7   6   5     2100.92     2054.42     85.35 o
   8   6   5      399.36      490.27     52.45 o
   9   6   5        0.95       26.55     55.75 o
 -12   7   5        1.82       25.64     59.34 o
 -11   7   5      170.13      152.74     55.58 o
 -10   7   5      142.52      197.19     50.35 o
  -9   7   5      331.06      267.66     43.17 o
  -8   7   5       98.79       68.41     37.25 o
  -7   7   5      136.46      157.81     30.90 o
  -6   7   5        8.96      -13.16     30.27 o
  -5   7   5     2820.16     2922.05     69.80 o
  -4   7   5      284.00      289.57     27.26 o
  -3   7   5      842.42      880.99     33.11 o
  -2   7   5      602.62      627.40     36.10 o
  -1   7   5      191.84      162.00     29.78 o
   0   7   5     5193.63     5199.95    123.18 o
   1   7   5       23.72       24.05     22.50 o
   2   7   5      989.88     1003.03     38.82 o
   3   7   5      347.26      380.75     36.75 o
   4   7   5       16.56       55.12     38.79 o
   5   7   5     1282.38     1184.95     61.92 o
   6   7   5        1.36       -9.50     47.75 o
   7   7   5      231.90      250.82     55.84 o
   8   7   5        6.88      -32.56     56.82 o
   9   7   5      228.16      229.64     58.69 o
 -11   8   5      151.29      102.53     55.13 o
 -10   8   5        3.13        9.76     47.06 o
  -9   8   5       63.91       89.42     39.96 o
  -8   8   5       49.85       86.44     36.27 o
  -7   8   5     2733.17     2867.66    114.27 o
  -6   8   5     5649.83     5700.71    111.89 o
  -5   8   5     2980.51     2994.79     69.37 o
  -4   8   5      534.65      497.27     32.82 o
  -3   8   5     1657.07     1705.51     51.62 o
  -2   8   5      243.32      259.18     24.71 o
  -1   8   5     1198.82     1282.17     89.85 o
   0   8   5     2307.66     2263.51     67.10 o
   1   8   5     1174.68     1311.18     54.02 o
   2   8   5     1058.82     1126.89     65.14 o
   3   8   5     4003.24     3852.34     92.05 o
   4   8   5     5277.21     5461.42    108.26 o
   5   8   5     1011.23     1060.94     60.40 o
   6   8   5        8.67       15.46     47.31 o
   7   8   5        9.20      -50.37     54.32 o
   8   8   5       49.84      -10.79     58.80 o
   9   8   5      762.70      819.27     79.02 o
 -11   9   5      643.22      698.44     64.63 o
 -10   9   5     1103.16     1104.17     65.65 o
  -9   9   5       12.27      -38.55     38.55 o
  -8   9   5        7.55       12.52     36.02 o
  -7   9   5     1151.52     1143.97     56.10 o
  -6   9   5       17.76       30.61     29.87 o
  -5   9   5     1380.36     1395.01     52.51 o
  -4   9   5        4.93       -1.62     27.92 o
  -3   9   5      780.53      772.83     37.56 o
  -2   9   5     9652.79    10090.82    198.84 o
  -1   9   5    14302.29    14377.21    248.47 o
   0   9   5     5612.94     5734.60    117.64 o
   1   9   5      339.69      310.60     30.36 o
   2   9   5      775.02      750.40     48.98 o
   3   9   5        4.70       13.75     35.26 o
   4   9   5     2818.65     2889.19     84.84 o
   5   9   5     2216.74     2185.71     79.69 o
   6   9   5      378.08      403.68     56.80 o
   7   9   5      340.76      331.19     66.95 o
   8   9   5     1488.04     1525.55     85.72 o
   9   9   5      398.27      595.77    140.61 o
 -11  10   5      207.60      228.54     59.61 o
 -10  10   5        6.54       27.88     45.62 o
  -9  10   5       14.05      -12.54     38.66 o
  -8  10   5     1064.85     1074.44     52.82 o
  -7  10   5       54.98       71.06     39.54 o
  -6  10   5     4418.14     4336.56     88.40 o
  -5  10   5     2314.62     2262.68     63.56 o
  -4  10   5      613.10      645.87     36.24 o
  -3  10   5     1712.95     1592.14     53.57 o
  -2  10   5     1590.28     1677.04     58.80 o
  -1  10   5      863.00      965.86     59.33 o
   0  10   5      500.70      571.36     32.26 o
   1  10   5      302.79      322.29     40.53 o
   2  10   5       10.01      -24.53     61.38 o
   3  10   5     6510.41     6657.62    135.96 o
   4  10   5     1537.59     1515.55     60.83 o
   5  10   5      758.34      726.47     52.96 o
   6  10   5      733.74      746.45     78.90 o
   7  10   5      130.67      109.37     57.96 o
   8  10   5      370.97      297.60     74.43 o
 -11  11   5        2.37       22.64     68.84 o
 -10  11   5      689.24      666.30     52.74 o
  -9  11   5       15.10      -39.07     39.67 o
  -8  11   5     2347.52     2305.66     80.89 o
  -7  11   5      313.89      274.39     38.39 o
  -6  11   5      581.12      659.50     41.45 o
  -5  11   5       85.13       29.17     31.86 o
  -4  11   5     4328.54     4538.65    124.88 o
  -3  11   5      336.77      350.43     34.53 o
  -2  11   5        3.84        7.70     31.96 o
  -1  11   5     1942.87     1853.60     61.40 o
   0  11   5      540.97      575.75     43.01 o
   1  11   5     8604.09     8343.22    161.97 o
   2  11   5      678.73      668.43     47.20 o
   3  11   5        2.85       24.99     36.04 o
   4  11   5      102.76       96.49     40.87 o
   5  11   5     3103.83     3070.02     95.75 o
   6  11   5      124.18       87.02     54.83 o
   7  11   5       85.05       69.34     57.89 o
   8  11   5      231.13       83.01     66.07 o
 -10  12   5       17.80      -46.42     46.42 o
  -9  12   5      118.36      126.80     41.95 o
  -8  12   5      445.32      428.72     50.52 o
  -7  12   5     3302.65     3370.18     83.29 o
  -6  12   5       26.84       -3.87     34.62 o
  -5  12   5      130.59      143.29     35.72 o
  -4  12   5      661.64      667.46     39.92 o
  -3  12   5    10420.06    10064.57    185.61 o
  -2  12   5      233.85      236.09     41.76 o
  -1  12   5       22.07        1.18     33.84 o
   0  12   5     4293.26     4194.49    102.69 o
   1  12   5     2914.36     3033.82     86.41 o
   2  12   5     2155.08     2348.08     81.12 o
   3  12   5       33.34      -37.76     37.76 o
   4  12   5      931.47      860.89     55.88 o
   5  12   5      131.85      168.75     47.81 o
   6  12   5     2014.00     2111.02     80.82 o
   7  12   5        6.48       79.02     66.90 o
   8  12   5       90.85      -23.45     70.56 o
 -10  13   5      173.64      180.44     54.27 o
  -9  13   5       68.71       76.34     52.17 o
  -8  13   5     1612.57     1601.57     68.61 o
  -7  13   5      825.77      898.02     48.51 o
  -6  13   5      715.94      720.38     46.80 o
  -5  13   5      227.53      262.88     37.76 o
  -4  13   5     2349.78     2130.91     63.66 o
  -3  13   5     1439.85     1338.03     60.75 o
  -2  13   5     3272.83     3354.49     88.38 o
  -1  13   5       19.86       88.83     38.08 o
   0  13   5     1862.38     1818.26     66.29 o
   1  13   5     3244.07     3145.58     90.04 o
   2  13   5        4.75       23.25     41.06 o
   3  13   5      611.50      712.98     54.06 o
   4  13   5       56.72       66.97     45.36 o
   5  13   5     3099.00     3036.98     99.01 o
   6  13   5       31.34       -6.20     48.94 o
   7  13   5        3.10      101.68     61.54 o
  -9  14   5      372.43      473.16     66.73 o
  -8  14   5        0.64       -5.98     43.37 o
  -7  14   5     1520.62     1668.70     60.12 o
  -6  14   5        0.82      -11.34     38.34 o
  -5  14   5      107.95      117.08     37.51 o
  -4  14   5      373.22      378.57     39.04 o
  -3  14   5      290.93      341.78     41.21 o
  -2  14   5     2689.18     2460.85    141.45 o
  -1  14   5      229.68      207.42     36.96 o
   0  14   5        0.78       29.67     40.39 o
   1  14   5       56.78       45.99     42.70 o
   2  14   5     1977.79     2197.60     77.58 o
   3  14   5      323.42      327.63     51.59 o
   4  14   5      409.70      383.31     47.46 o
   5  14   5        0.56      -10.33     68.43 o
   6  14   5        0.69       18.17     56.73 o
   7  14   5     1304.21     1211.36     86.96 o
  -9  15   5      221.76      151.94     59.27 o
  -8  15   5      118.92      155.95     52.84 o
  -7  15   5      171.66      200.17     45.08 o
  -6  15   5      153.80      168.26     42.50 o
  -5  15   5     2140.80     2218.45     82.56 o
  -4  15   5      584.13      629.69     44.51 o
  -3  15   5      962.33     1100.69     59.99 o
  -2  15   5       39.59       50.67     43.66 o
  -1  15   5      870.54      846.75     53.52 o
   0  15   5      787.96      849.53     59.33 o
   1  15   5      590.65      578.23     53.53 o
   2  15   5     3226.22     3277.91     98.89 o
   3  15   5     1174.22     1181.37     67.61 o
   4  15   5      222.17      226.72     48.18 o
   5  15   5       14.98      -46.31     46.31 o
   6  15   5      544.02      566.49     70.63 o
  -8  16   5      109.22       91.66     57.17 o
  -7  16   5      156.18      137.74     51.38 o
  -6  16   5       59.90       54.77     42.63 o
  -5  16   5       10.10        5.99     39.76 o
  -4  16   5      970.17     1001.92     54.73 o
  -3  16   5     1133.44     1129.90     64.56 o
  -2  16   5     1540.91     1507.50     70.27 o
  -1  16   5       41.07       18.28     42.89 o
   0  16   5     1108.70     1229.64     56.89 o
   1  16   5     1218.36     1247.27     72.39 o
   2  16   5      288.83      320.31     52.51 o
   3  16   5      383.59      492.32     66.51 o
   4  16   5       58.76       89.24     53.88 o
   5  16   5       87.97       30.01     50.05 o
   6  16   5      931.59      904.74     78.56 o
  -7  17   5       62.69       42.14     51.76 o
  -6  17   5      116.65       32.81     49.18 o
  -5  17   5        1.77      -44.26     44.26 o
  -4  17   5      353.15      468.64     44.50 o
  -3  17   5      133.00      177.51     51.84 o
  -2  17   5       68.21       37.04     47.22 o
  -1  17   5        1.01      -36.15     53.44 o
   0  17   5        2.09      -21.94     46.52 o
   1  17   5      272.61      203.78     65.26 o
   2  17   5      361.76      321.37     55.53 o
   3  17   5      103.83      166.10     55.86 o
   4  17   5        0.29      -52.47     55.51 o
   5  17   5      271.23      274.17     60.58 o
  -6  18   5      520.03      517.61     72.84 o
  -5  18   5        2.80       13.69     48.94 o
  -4  18   5       85.23        4.87     47.03 o
  -3  18   5        6.77        4.56     60.22 o
  -2  18   5       53.84       42.19     66.33 o
  -1  18   5      400.64      409.24     56.11 o
   0  18   5       72.63       29.40     49.90 o
   1  18   5        9.34      -45.78     45.78 o
   2  18   5       43.87       36.26     60.57 o
   3  18   5      572.33      515.38     73.24 o
   4  18   5       88.66      -27.50     66.27 o
  -5  19   5     1425.02     1537.72     74.41 o
  -4  19   5       31.04      106.57     67.91 o
  -3  19   5       10.09       -6.83     64.33 o
  -2  19   5      444.17      372.31     69.39 o
  -1  19   5      789.82      824.84     76.29 o
   0  19   5      337.12      491.87     64.95 o
   1  19   5      172.87      288.07     66.26 o
   2  19   5      692.35      745.12     76.39 o
   3  19   5      105.44      406.29     69.63 o
  -3  20   5       25.76       66.62     69.37 o
  -2  20   5      458.66      378.25     75.31 o
  -1  20   5      599.41      619.88     79.29 o
   0  20   5      227.12      270.39     68.43 o
   1  20   5       28.23      -22.34     61.91 o
 -12   0   6      677.91      739.13    100.24 o
 -11   0   6       91.21      243.84     79.99 o
 -10   0   6       20.58       29.65     68.17 o
  -9   0   6     1438.37     1452.55     93.09 o
  -8   0   6    20225.09    19454.99    480.71 o
  -7   0   6      160.40      125.46     48.61 o
  -6   0   6      344.13      389.82     33.67 o
  -5   0   6     2239.77     2286.00    179.37 o
  -4   0   6     7318.80     6853.96    289.34 o
  -3   0   6     9208.36     9020.51    273.07 o
  -2   0   6     1221.00     1289.92     55.57 o
  -1   0   6      143.39      182.64     31.12 o
   0   0   6     8539.17     8763.42    215.17 o
   1   0   6    40701.58    39379.50   1111.92 o
   2   0   6      383.10      429.48    100.27 o
   3   0   6     3677.72     3872.16    152.97 o
   4   0   6      925.53      982.70    206.71 o
   5   0   6       33.89      129.49     95.48 o
   6   0   6     6087.15     6013.49    231.90 o
   7   0   6      157.71      166.06    141.33 o
   8   0   6      709.39      774.34    127.98 o
   9   0   6      881.06      702.30    193.10 o
 -12   1   6     1344.97     1504.66    101.08 o
 -11   1   6      417.18      418.96     59.34 o
 -10   1   6      408.88      364.94     53.80 o
  -9   1   6     6490.52     6352.89    158.38 o
  -8   1   6       65.27      118.56     41.13 o
  -7   1   6     3883.59     3794.60     91.16 o
  -6   1   6      280.88      396.71     46.42 o
  -5   1   6       98.53      115.37     25.28 o
  -4   1   6    44166.80    42445.48    848.50 o
  -3   1   6    17210.39    17047.35    311.58 o
  -2   1   6       59.13       82.01     21.54 o
  -1   1   6      505.86      628.91     39.11 o
   0   1   6    12898.96    13273.25    244.37 o
   1   1   6     5343.68     5686.87    121.34 o
   2   1   6     6028.90     6098.72    143.26 o
   3   1   6      460.63      510.40     44.06 o
   4   1   6      145.60      186.26     50.86 o
   5   1   6    17435.82    17060.45    363.71 o
   6   1   6     2408.40     2254.43    100.81 o
   7   1   6      111.67      157.08     65.80 o
   8   1   6       80.34       60.61     57.64 o
   9   1   6     1018.48      790.13     97.05 o
 -12   2   6     1890.56     2081.99     90.41 o
 -11   2   6      922.95      906.20     66.03 o
 -10   2   6       19.81       54.33     48.72 o
  -9   2   6     3576.73     3410.67     97.74 o
  -8   2   6    19546.63    19151.22    355.68 o
  -7   2   6       41.82       60.78     35.90 o
  -6   2   6     2037.76     2143.54     74.22 o
  -5   2   6    14683.28    14593.50    249.60 o
  -4   2   6     7019.21     6898.96    137.21 o
  -3   2   6    26930.26    26669.87    726.85 o
  -2   2   6     8717.03     8795.27    165.23 o
  -1   2   6     2928.14     3205.05     78.68 o
   0   2   6    18568.74    18579.84    377.72 o
   1   2   6    56624.84    57146.43   1015.03 o
   2   2   6     1060.68     1067.05     45.66 o
   3   2   6      355.37      381.11     39.33 o
   4   2   6    12515.40    12627.48    245.98 o
   5   2   6     1608.26     1749.02     81.96 o
   6   2   6     6380.02     6395.80    151.13 o
   7   2   6     2460.50     2532.41    122.50 o
   8   2   6     1364.35     1330.49    101.36 o
   9   2   6     1078.94     1066.97     84.26 o
 -12   3   6     1273.33     1336.90     80.26 o
 -11   3   6     1042.96     1277.38     72.96 o
 -10   3   6     3917.52     3993.11    111.33 o
  -9   3   6     4322.13     4258.81    110.00 o
  -8   3   6     2523.54     2675.99     80.93 o
  -7   3   6    23179.68    22601.00    425.23 o
  -6   3   6     5011.22     5014.66    119.37 o
  -5   3   6      990.47     1020.58     47.94 o
  -4   3   6    42440.82    41390.69    673.90 o
  -3   3   6    21632.71    21321.19    384.88 o
  -2   3   6     4056.28     4064.24     96.45 o
  -1   3   6    30012.57    30286.60    862.34 o
   0   3   6    37861.58    39062.44    893.05 o
   1   3   6     3030.40     3273.52    109.74 o
   2   3   6    29497.02    29461.82    483.40 o
   3   3   6    13147.85    13290.37    230.44 o
   4   3   6       10.75       43.22     36.80 o
   5   3   6    19052.89    18331.08    350.26 o
   6   3   6     7212.14     6971.54    162.13 o
   7   3   6        8.36      119.68     53.50 o
   8   3   6     3278.10     3366.96    138.29 o
   9   3   6     3634.14     3220.34    203.21 o
 -12   4   6     2118.88     2435.28     98.41 o
 -11   4   6     4074.34     4188.76    120.32 o
 -10   4   6      397.48      465.85     52.56 o
  -9   4   6     3842.80     3641.56     99.30 o
  -8   4   6     9168.32     9296.80    217.39 o
  -7   4   6      367.46      399.87     48.23 o
  -6   4   6    17007.36    16617.50    317.41 o
  -5   4   6    29183.82    28079.62    583.80 o
  -4   4   6      725.77      879.67     41.90 o
  -3   4   6    24092.18    23959.21    433.33 o
  -2   4   6    46296.59    46041.84    810.97 o
  -1   4   6     4632.72     4578.60    174.34 o
   0   4   6    11079.84    10855.05    270.90 o
   1   4   6    24598.91    24485.51    402.09 o
   2   4   6     2091.50     2191.49     66.95 o
   3   4   6    14263.49    13992.17    267.41 o
   4   4   6    27792.27    27301.62    500.89 o
   5   4   6     5039.10     4814.88    186.27 o
   6   4   6     2608.05     2636.42     94.79 o
   7   4   6     6110.66     5981.78    156.15 o
   8   4   6     1095.47     1153.14     79.30 o
   9   4   6      932.22     1082.63    119.66 o
 -11   5   6      268.78      382.50     60.07 o
 -10   5   6     3929.91     3818.91    107.22 o
  -9   5   6      893.57      842.88     51.99 o
  -8   5   6     1455.20     1530.99     71.72 o
  -7   5   6    14258.10    13611.05    271.22 o
  -6   5   6    15040.79    14109.71    313.12 o
  -5   5   6       38.36       20.01     35.66 o
  -4   5   6     5393.25     5640.98    160.72 o
  -3   5   6     4604.08     4631.94     99.60 o
  -2   5   6     5141.84     5213.11    125.51 o
  -1   5   6    39169.63    39513.15    635.71 o
   0   5   6    17052.63    17273.35    356.26 o
   1   5   6       18.15        3.53     52.98 o
   2   5   6    16599.78    16450.98    308.21 o
   3   5   6    11746.03    11734.74    282.90 o
   4   5   6      166.94      247.76     43.60 o
   5   5   6     3467.74     3511.32    105.87 o
   6   5   6     2409.67     2329.99     89.55 o
   7   5   6      649.33      742.77     68.74 o
   8   5   6     4714.58     5024.02    150.33 o
   9   5   6     1658.08     1621.85    165.31 o
 -11   6   6     4379.42     4557.25    124.44 o
 -10   6   6      935.73     1006.53     61.30 o
  -9   6   6      334.81      284.75     55.64 o
  -8   6   6      241.70      239.87     49.90 o
  -7   6   6      503.25      560.54     67.77 o
  -6   6   6     7773.57     7801.85    168.46 o
  -5   6   6     7646.14     7469.59    157.48 o
  -4   6   6      217.96      214.20     35.37 o
  -3   6   6     1136.48     1394.75     63.56 o
  -2   6   6    25286.40    24192.39    488.37 o
  -1   6   6     4334.85     4371.05    105.72 o
   0   6   6      505.53      524.59     42.79 o
   1   6   6      294.63      376.98     40.49 o
   2   6   6       50.08       44.56     32.12 o
   3   6   6    13508.92    12956.13    285.08 o
   4   6   6     7833.66     7938.28    172.81 o
   5   6   6      736.14      719.95     63.13 o
   6   6   6       69.45       92.08     50.10 o
   7   6   6     2962.16     2871.31    106.26 o
   8   6   6       16.95       32.20     64.29 o
 -11   7   6       28.67       96.28     55.43 o
 -10   7   6     3693.51     3644.68    105.49 o
  -9   7   6      169.39      189.15     53.39 o
  -8   7   6       11.35       19.46     48.39 o
  -7   7   6     3554.89     3442.36    103.64 o
  -6   7   6    15283.86    15013.94    292.73 o
  -5   7   6      385.27      384.37     44.10 o
  -4   7   6     1153.41     1090.98     53.48 o
  -3   7   6      300.90      346.25     41.66 o
  -2   7   6      942.13     1023.46     50.24 o
  -1   7   6    21068.40    20761.14    384.57 o
   0   7   6      203.09      189.23     44.03 o
   1   7   6     1926.88     1869.04     76.68 o
   2   7   6     3041.00     2914.52     97.98 o
   3   7   6     6491.51     6269.32    161.83 o
   4   7   6      687.88      582.52     60.58 o
   5   7   6      476.63      504.13     53.25 o
   6   7   6      351.04      338.73     54.80 o
   7   7   6      730.01      670.01     69.75 o
   8   7   6     2948.60     2726.98    117.28 o
 -11   8   6     2498.33     2385.68     90.86 o
 -10   8   6      577.85      630.91     64.78 o
  -9   8   6      961.92      970.79    106.58 o
  -8   8   6      121.20      136.74     48.87 o
  -7   8   6     1376.32     1493.84     68.31 o
  -6   8   6     6949.56     6673.82    151.40 o
  -5   8   6     8207.31     7914.87    186.90 o
  -4   8   6       18.83       -9.52     31.13 o
  -3   8   6      126.00      159.50     57.41 o
  -2   8   6    22038.44    22050.14    451.94 o
  -1   8   6      994.72     1050.14     56.36 o
   0   8   6      851.89      954.20     52.97 o
   1   8   6      387.29      424.43     49.00 o
   2   8   6     2074.58     2164.80     84.62 o
   3   8   6    10475.49    10353.14    241.58 o
   4   8   6     3492.12     3472.24    135.56 o
   5   8   6      237.94      266.28     52.33 o
   6   8   6       94.44      109.71     52.15 o
   7   8   6     4062.15     4106.56    130.35 o
   8   8   6       10.96       71.51     68.29 o
 -11   9   6       53.77       71.36     51.20 o
 -10   9   6     6418.98     6032.88    163.51 o
  -9   9   6      652.52      590.82     72.48 o
  -8   9   6       96.94      -33.78     49.01 o
  -7   9   6     4097.07     3770.23    110.77 o
  -6   9   6     9464.10     9331.84    198.05 o
  -5   9   6     4228.59     4162.61    110.65 o
  -4   9   6     4711.63     4704.66    102.92 o
  -3   9   6     7339.80     7441.02    152.82 o
  -2   9   6       51.68       85.58     43.15 o
  -1   9   6    29904.78    30187.47    612.23 o
   0   9   6     2446.90     2313.40     90.46 o
   1   9   6        4.60      -40.72     43.89 o
   2   9   6    12072.83    11600.65    262.48 o
   3   9   6    12567.27    12428.59    283.12 o
   4   9   6     1116.28     1038.82     83.16 o
   5   9   6      862.04      875.53     76.12 o
   6   9   6     3644.00     3617.33    116.17 o
   7   9   6       16.66      141.26     64.49 o
   8   9   6     2939.87     2866.79    161.29 o
 -10  10   6        3.17       92.22     62.33 o
  -9  10   6     5370.32     5341.71    147.87 o
  -8  10   6     2894.49     2881.24    101.17 o
  -7  10   6     1565.88     1629.99     73.20 o
  -6  10   6    10287.71    10085.58    236.20 o
  -5  10   6    15948.80    15602.02    306.69 o
  -4  10   6       64.20       92.97     34.87 o
  -3  10   6     3359.09     3394.78    106.04 o
  -2  10   6    29310.87    29600.94    693.21 o
  -1  10   6      173.44      252.11     78.41 o
   0  10   6    13122.82    12917.40    254.37 o
   1  10   6    12898.83    12960.69    264.14 o
   2  10   6     9694.33     9894.55    233.83 o
   3  10   6     7324.57     7403.90    191.01 o
   4  10   6     6814.84     6665.09    181.11 o
   5  10   6      439.06      613.84     72.51 o
   6  10   6     1154.99     1210.92    110.94 o
   7  10   6     8762.26     8783.82    234.50 o
 -10  11   6     4458.74     4554.72    141.74 o
  -9  11   6     1575.63     1561.17     83.00 o
  -8  11   6      203.18      141.33     55.17 o
  -7  11   6     3667.04     3596.41    109.75 o
  -6  11   6     3944.12     3852.45    122.64 o
  -5  11   6     6539.31     6679.04    170.03 o
  -4  11   6    16102.94    16117.47    306.79 o
  -3  11   6    12976.14    13472.76    295.48 o
  -2  11   6       17.37       74.06     48.87 o
  -1  11   6    17114.62    17792.78    378.18 o
   0  11   6     3841.96     4057.38    125.26 o
   1  11   6      301.30      347.03     51.73 o
   2  11   6    14110.91    13703.67    274.18 o
   3  11   6     8778.29     8770.54    256.63 o
   4  11   6      927.56     1075.79     77.77 o
   5  11   6     4865.28     4895.71    158.26 o
   6  11   6     5962.37     6216.28    293.16 o
   7  11   6       29.78       62.54     62.07 o
  -9  12   6     3151.38     3183.97    115.69 o
  -8  12   6     3644.40     3701.72    118.37 o
  -7  12   6     1082.03     1115.60     62.22 o
  -6  12   6     1487.37     1573.65     72.23 o
  -5  12   6     6127.18     6318.94    164.82 o
  -4  12   6      198.34      212.29     39.39 o
  -3  12   6     1851.77     1811.38     80.83 o
  -2  12   6     6205.04     6074.94    158.66 o
  -1  12   6       57.82       36.80     47.57 o
   0  12   6     7834.40     8218.51    179.01 o
   1  12   6    11598.75    11580.04    237.27 o
   2  12   6     3719.10     3792.00    111.22 o
   3  12   6      937.57      978.45     74.17 o
   4  12   6     1836.68     1732.43     94.29 o
   5  12   6       65.86      -16.82     65.26 o
   6  12   6     1475.79     1603.85    139.67 o
   7  12   6     2404.50     2659.68    189.41 o
  -9  13   6      879.70      843.18     75.63 o
  -8  13   6       27.12       22.56     56.37 o
  -7  13   6      495.45      418.77     51.88 o
  -6  13   6      259.07      209.12     52.14 o
  -5  13   6      307.85      401.12     63.09 o
  -4  13   6     5926.19     5859.55    135.78 o
  -3  13   6     3783.64     4124.87    200.34 o
  -2  13   6      173.38       76.40     49.41 o
  -1  13   6      669.01      636.25     61.45 o
   0  13   6     1015.48     1125.99     61.75 o
   1  13   6      280.10      321.09     80.10 o
   2  13   6     1492.83     1586.45     75.57 o
   3  13   6      359.69      395.94     59.81 o
   4  13   6      252.37      139.33     64.34 o
   5  13   6     2330.58     2393.49    114.10 o
   6  13   6     1167.87     1306.23    100.37 o
  -8  14   6     2308.60     2155.31     93.47 o
  -7  14   6      194.28      127.83     55.31 o
  -6  14   6       46.59      -55.42     55.42 o
  -5  14   6      733.29      690.43     52.46 o
  -4  14   6      407.84      530.38     70.71 o
  -3  14   6      988.01      901.76     59.94 o
  -2  14   6      217.58      143.43     53.02 o
  -1  14   6      132.91       65.63     52.87 o
   0  14   6     1269.57     1424.19     79.05 o
   1  14   6     3057.54     3219.14    107.48 o
   2  14   6       69.11      167.24     56.16 o
   3  14   6       69.21       32.35     74.41 o
   4  14   6      382.37      376.08     66.85 o
   5  14   6       36.73       60.01     99.12 o
   6  14   6      350.99      512.42    178.87 o
  -8  15   6      298.02      247.24     63.63 o
  -7  15   6     1237.17     1322.56     87.45 o
  -6  15   6      281.80      312.28     61.24 o
  -5  15   6       72.23       47.18     50.57 o
  -4  15   6     3759.72     3699.71     97.78 o
  -3  15   6     1062.86     1017.72     67.41 o
  -2  15   6       92.83       67.62     48.48 o
  -1  15   6      343.28      382.51     61.44 o
   0  15   6     2913.68     2988.60    132.18 o
   1  15   6      182.69      159.26     57.79 o
   2  15   6      982.83     1000.95     72.85 o
   3  15   6      107.95       75.39     57.58 o
   4  15   6        8.98      -64.20     64.20 o
   5  15   6     2131.92     2049.94    117.50 o
  -7  16   6       38.77      -65.12     65.12 o
  -6  16   6      375.70      336.97     64.58 o
  -5  16   6     2251.76     2259.21     87.37 o
  -4  16   6      684.23      792.02     74.22 o
  -3  16   6     4771.99     5072.71    137.22 o
  -2  16   6     1763.74     1830.78    121.70 o
  -1  16   6     1024.08      999.98     76.21 o
   0  16   6     1009.90     1062.52     91.27 o
   1  16   6     5671.84     5820.65    169.86 o
   2  16   6       15.35      -18.26     56.40 o
   3  16   6      367.42      482.75     80.98 o
   4  16   6     3308.33     3435.26    129.09 o
  -6  17   6      673.33      658.04     74.75 o
  -5  17   6       48.56       61.46     52.69 o
  -4  17   6     4680.96     4749.18    136.32 o
  -3  17   6     1398.33     1507.88     79.82 o
  -2  17   6     1169.17     1211.32     74.02 o
  -1  17   6     3409.89     3122.61    122.02 o
   0  17   6     6133.17     6373.14    209.54 o
   1  17   6      534.73      478.17     75.62 o
   2  17   6     2738.61     2842.27    121.46 o
   3  17   6     1346.70     1258.92     85.29 o
  -5  18   6     2252.11     2300.77    111.12 o
  -4  18   6      499.05      528.11     76.14 o
  -3  18   6     3812.72     3881.07    181.16 o
  -2  18   6     2541.82     2648.92    115.40 o
  -1  18   6      922.86      838.53     84.29 o
   0  18   6      804.15      752.95    113.67 o
   1  18   6     3594.52     3813.49    138.95 o
   2  18   6       23.46        2.59     66.55 o
  -3  19   6      366.45      362.84    154.46 o
  -2  19   6      498.88      539.14     93.43 o
  -1  19   6     1025.83      991.26    102.94 o
   0  19   6     1842.70     1785.82    159.89 o
 -11   1   7      211.37      258.70     56.19 o
 -10   1   7      154.28      204.35     49.23 o
  -9   1   7     1256.97     1234.52     56.65 o
  -8   1   7      185.72      278.01     58.13 o
  -7   1   7      261.13      221.81     49.94 o
  -6   1   7       56.37       47.22     41.81 o
  -5   1   7       26.48       41.47     36.39 o
  -4   1   7     3697.73     3575.72     96.02 o
  -3   1   7     2320.97     2333.66     84.68 o
  -2   1   7        0.18      -12.28     30.34 o
  -1   1   7      266.57      313.83     35.17 o
   0   1   7     5165.98     4989.90    133.90 o
   1   1   7      459.42      495.53     42.39 o
   2   1   7        4.38       26.01     35.93 o
   3   1   7       18.85       46.20     37.53 o
   4   1   7      262.56      275.55     48.11 o
   5   1   7     1072.50     1161.88     86.94 o
   6   1   7      938.52     1001.77     74.54 o
   7   1   7      347.52      261.73    108.97 o
   8   1   7       43.84      264.84     83.97 o
 -11   2   7       17.58       28.85     53.60 o
 -10   2   7       52.19       49.23     44.46 o
  -9   2   7       16.61      -19.97     49.51 o
  -8   2   7     2692.76     2792.36     95.28 o
  -7   2   7      147.35      159.38     40.62 o
  -6   2   7      662.88      686.16     52.27 o
  -5   2   7     3529.72     3554.40    101.08 o
  -4   2   7     9152.44     9162.25    234.11 o
  -3   2   7       46.86       27.38     34.38 o
  -2   2   7      722.59      754.88     34.19 o
  -1   2   7        0.55       51.15     23.20 o
   0   2   7      659.92      774.06     37.07 o
   1   2   7    13538.05    13272.79    322.19 o
   2   2   7     1364.35     1402.46     66.62 o
   3   2   7      775.00      784.82     57.36 o
   4   2   7      981.22     1160.89     65.07 o
   5   2   7     2346.65     2337.40    147.49 o
   6   2   7       70.22        9.75     64.36 o
   7   2   7      111.93       45.05     74.08 o
   8   2   7      140.92       44.92     82.15 o
 -11   3   7      763.83      794.07     62.35 o
 -10   3   7        1.75       61.80     56.68 o
  -9   3   7     2226.26     2334.77     91.72 o
  -8   3   7      787.98      840.02     58.19 o
  -7   3   7        1.36      -39.40     39.40 o
  -6   3   7     4531.79     4357.23    107.07 o
  -5   3   7      203.04      235.33     46.17 o
  -4   3   7     5170.78     5321.20    150.69 o
  -3   3   7     2892.84     2960.13     96.79 o
  -2   3   7     1183.66     1174.25    152.54 o
  -1   3   7      649.53      799.47     63.06 o
   0   3   7     9775.70     9535.73    296.87 o
   1   3   7      245.63      275.62     33.12 o
   2   3   7       84.09       69.92     41.89 o
   3   3   7     3722.91     3637.97    109.44 o
   4   3   7      123.47      118.14     48.33 o
   5   3   7     3650.40     3803.51    151.90 o
   6   3   7      578.53      769.95     79.25 o
   7   3   7      119.44       57.28     58.13 o
   8   3   7      443.18      319.01    153.80 o
 -11   4   7      440.66      317.38     57.27 o
 -10   4   7      506.03      491.99     66.12 o
  -9   4   7      225.75      262.19     56.67 o
  -8   4   7      829.72      907.26     60.31 o
  -7   4   7     1906.92     1870.80     72.77 o
  -6   4   7        0.30       20.46     37.01 o
  -5   4   7      150.16      170.69     36.04 o
  -4   4   7     3831.21     3746.81     96.15 o
  -3   4   7       39.29       -6.87     47.20 o
  -2   4   7    12172.16    12344.30    375.11 o
  -1   4   7     3613.48     3826.15    146.68 o
   0   4   7      446.26      458.76     59.95 o
   1   4   7     2917.18     3106.27    114.27 o
   2   4   7     2287.40     2200.90     84.07 o
   3   4   7     1175.08     1236.55     62.88 o
   4   4   7       72.85      170.47     49.68 o
   5   4   7      113.05      117.19     48.79 o
   6   4   7      328.74      244.78     64.28 o
   7   4   7     1579.34     1585.00     82.84 o
 -11   5   7      400.67      355.93     70.02 o
 -10   5   7      929.67     1033.95     76.70 o
  -9   5   7      147.40      206.18     54.66 o
  -8   5   7      204.99      207.15     69.16 o
  -7   5   7      396.62      422.53     55.09 o
  -6   5   7     7879.96     7597.96    182.45 o
  -5   5   7       20.51       59.06     37.89 o
  -4   5   7      232.51      304.70     34.48 o
  -3   5   7     1464.76     1462.28     67.87 o
  -2   5   7     2612.99     2736.39     91.42 o
  -1   5   7     5442.91     5523.79    155.41 o
   0   5   7        1.74      -81.02    100.90 o
   1   5   7      270.39      232.99     35.64 o
   2   5   7     1060.01     1029.92     43.08 o
   3   5   7     7646.78     7550.42    160.73 o
   4   5   7      141.18       43.21     50.87 o
   5   5   7      970.21      809.10     66.32 o
   6   5   7      542.83      556.47     60.27 o
   7   5   7      516.47      498.20     68.89 o
 -11   6   7      308.01      366.84    126.92 o
 -10   6   7      321.25      275.84     63.17 o
  -9   6   7      348.13      374.30     59.95 o
  -8   6   7      235.02      259.88     52.93 o
  -7   6   7      980.77      928.19     60.45 o
  -6   6   7      427.63      409.26     50.16 o
  -5   6   7     2103.20     2020.63     83.82 o
  -4   6   7      458.37      473.05     37.96 o
  -3   6   7     1366.28     1391.04     70.99 o
  -2   6   7     4274.73     4201.93    129.28 o
  -1   6   7     1084.93     1087.22     52.80 o
   0   6   7      212.11      232.72     45.50 o
   1   6   7      161.39      183.92     41.30 o
   2   6   7     6046.12     6229.76    207.85 o
   3   6   7       85.73      129.91     36.80 o
   4   6   7      286.35      282.19     53.08 o
   5   6   7        1.50       34.19    107.85 o
   6   6   7      413.94      457.76     74.33 o
   7   6   7     1104.72     1136.16     78.47 o
 -10   7   7       98.62      208.90     63.89 o
  -9   7   7       60.83      143.66     55.94 o
  -8   7   7      132.97      181.45     50.97 o
  -7   7   7      785.70      870.23     77.33 o
  -6   7   7      148.49      126.98     44.86 o
  -5   7   7      294.46      367.78     42.88 o
  -4   7   7        4.56      -10.42     48.18 o
  -3   7   7       36.59       92.71     60.74 o
  -2   7   7      471.54      572.74     53.62 o
  -1   7   7      319.50      462.46     88.89 o
   0   7   7      282.77      283.50     50.85 o
   1   7   7      415.19      450.43     53.71 o
   2   7   7      261.99      337.63     58.30 o
   3   7   7       14.56       24.92     47.13 o
   4   7   7      586.49      584.90     62.35 o
   5   7   7       18.11       22.63     57.65 o
   6   7   7      253.96      406.53     71.37 o
   7   7   7       92.59       35.59    116.61 o
 -10   8   7       12.48      -59.50     59.50 o
  -9   8   7       30.58       39.52     53.82 o
  -8   8   7      758.57      862.31     63.45 o
  -7   8   7      282.62      344.79     52.72 o
  -6   8   7       46.60      -34.77     42.59 o
  -5   8   7      122.54      167.96     39.69 o
  -4   8   7       81.22       83.05     51.93 o
  -3   8   7     2521.17     2529.97    104.35 o
  -2   8   7     3829.02     3561.06    122.70 o
  -1   8   7     2691.43     2702.34     91.62 o
   0   8   7      568.35      563.05     77.56 o
   1   8   7       96.19      119.26     58.69 o
   2   8   7       63.59       -6.67     54.25 o
   3   8   7      130.23      126.69     52.73 o
   4   8   7      934.24      857.92     70.46 o
   5   8   7      369.15      423.78     67.94 o
   6   8   7       19.82       28.12     68.03 o
   7   8   7      172.92      184.72     78.91 o
 -10   9   7       30.39       16.77     61.11 o
  -9   9   7       58.99      116.17     59.24 o
  -8   9   7      401.45      413.61     62.62 o
  -7   9   7     2305.31     2301.14     96.67 o
  -6   9   7     3018.33     3130.51    103.92 o
  -5   9   7      302.18      271.44     41.70 o
  -4   9   7      125.63      100.59     55.75 o
  -3   9   7      804.50      831.24     67.24 o
  -2   9   7       38.27      -41.28     46.50 o
  -1   9   7     1203.31     1133.92     58.98 o
   0   9   7      311.98      600.32    133.59 o
   1   9   7       89.15      160.22     73.03 o
   2   9   7     2057.42     2053.66    136.71 o
   3   9   7     3756.64     3627.67    122.54 o
   4   9   7      872.57      919.59     81.74 o
   5   9   7      143.80      247.26     67.21 o
   6   9   7       31.29      -48.05     70.75 o
  -9  10   7       69.33      140.34     59.46 o
  -8  10   7      119.46       56.46     57.43 o
  -7  10   7      320.30      418.31     57.75 o
  -6  10   7      122.86      136.92     45.44 o
  -5  10   7        1.15       51.70     39.52 o
  -4  10   7     1008.21     1029.62     74.59 o
  -3  10   7      184.78      224.69     85.88 o
  -2  10   7     4625.03     4570.12    118.48 o
  -1  10   7     1032.93     1169.20     65.10 o
   0  10   7       52.41       59.71     47.08 o
   1  10   7      380.93      352.79     55.26 o
   2  10   7      181.00      193.63     57.09 o
   3  10   7      549.13      671.57     90.91 o
   4  10   7       88.88       65.64     59.64 o
   5  10   7      107.88       97.60     69.24 o
   6  10   7        2.48      -72.08     72.08 o
  -9  11   7      593.48      678.48    127.86 o
  -8  11   7      142.57      148.40     59.27 o
  -7  11   7        2.09       -7.32     50.90 o
  -6  11   7      804.71      798.54     60.62 o
  -5  11   7      406.74      482.96     91.06 o
  -4  11   7     1191.94     1182.73     76.00 o
  -3  11   7      757.61      672.15     70.43 o
  -2  11   7       18.09      -12.54     57.02 o
  -1  11   7      330.77      333.90     52.69 o
   0  11   7     3065.55     2956.70    106.32 o
   1  11   7      340.31      399.17     57.96 o
   2  11   7       63.56       14.03     55.33 o
   3  11   7      328.71      355.77     75.87 o
   4  11   7      396.92      491.39     72.25 o
   5  11   7      463.29      464.55     78.43 o
   6  11   7      189.23      343.63    177.36 o
  -8  12   7     1588.72     1500.82     87.85 o
  -7  12   7        2.72      -12.23     69.27 o
  -6  12   7       54.00       32.46     61.02 o
  -5  12   7      137.52      111.53     42.19 o
  -4  12   7     2577.70     2635.58    108.15 o
  -3  12   7      666.94      669.23     73.20 o
  -2  12   7        1.15      -11.50     70.62 o
  -1  12   7      846.13      928.08     66.11 o
   0  12   7      313.11      271.11     56.04 o
   1  12   7     3074.00     3069.53    114.47 o
   2  12   7        3.47      -50.26     52.88 o
   3  12   7      259.69      173.49     71.58 o
   4  12   7      583.03      485.36     84.99 o
   5  12   7     1776.60     1839.88    108.79 o
  -8  13   7        1.26       14.66     62.38 o
  -7  13   7      573.30      615.96     66.97 o
  -6  13   7       28.51       58.95     60.92 o
  -5  13   7      907.01      995.73     67.27 o
  -4  13   7      460.47      490.23     81.35 o
  -3  13   7      636.01      825.98     81.10 o
  -2  13   7       45.96       20.43     50.48 o
  -1  13   7      322.19      256.94     55.69 o
   0  13   7     2238.22     2220.99     95.04 o
   1  13   7        8.42      -56.35     56.35 o
   2  13   7       97.27      110.70     62.84 o
   3  13   7       23.19      -47.35     57.11 o
   4  13   7     1506.16     1638.90    102.54 o
  -7  14   7       14.39      -57.03     57.03 o
  -6  14   7      337.39      316.70     54.51 o
  -5  14   7      504.63      595.71     58.58 o
  -4  14   7      105.37      -41.11     78.43 o
  -3  14   7      658.87      695.89     80.41 o
  -2  14   7       50.62      130.39     61.42 o
  -1  14   7      315.25      338.51     61.53 o
   0  14   7      797.98      852.97     73.84 o
   1  14   7        7.59       49.77     99.42 o
   2  14   7      549.43      562.35     72.45 o
   3  14   7       45.56       -2.56     75.08 o
   4  14   7       13.05      -42.07     65.80 o
  -6  15   7      171.63      -21.53     54.23 o
  -5  15   7      573.64      569.62     60.43 o
  -4  15   7      401.32      267.73     79.94 o
  -3  15   7      353.83      437.80     78.33 o
  -2  15   7      165.93       91.40     89.45 o
  -1  15   7     1299.82     1462.40     84.21 o
   0  15   7      189.63      104.09     96.29 o
   1  15   7      216.56      109.84     66.26 o
   2  15   7        4.11      -13.17     65.13 o
   3  15   7      181.91      203.16     76.60 o
  -5  16   7     1126.83     1203.34    102.66 o
  -4  16   7      156.63      151.79     78.78 o
  -3  16   7        6.51       26.11     70.27 o
  -2  16   7      138.83       42.24     60.83 o
  -1  16   7        2.27      -21.81     62.11 o
   0  16   7      467.34      556.11     75.09 o
   1  16   7      627.07      687.31     77.88 o
   2  16   7      586.71      601.94     92.29 o
  -4  17   7      355.12      362.67    124.58 o
  -3  17   7       48.73      -11.33     74.11 o
  -2  17   7       10.78      -64.20     64.20 o
  -1  17   7      107.76      139.54     69.66 o
   0  17   7      163.98      186.92     72.75 o
 -10   0   8     4648.36     4580.20    218.11 o
  -9   0   8       40.21      124.83     91.40 o
  -8   0   8     1740.03     1852.14    125.35 o
  -7   0   8    21633.02    20958.56    631.39 o
  -6   0   8     7427.99     7448.73    256.90 o
  -5   0   8     2883.04     2749.28    185.92 o
  -4   0   8     3040.33     2949.82    179.62 o
  -3   0   8     7394.14     7131.06    327.00 o
  -2   0   8    15886.38    15802.15    659.04 o
  -1   0   8    28818.45    29534.21   1194.14 o
   0   0   8     3172.14     3116.34    164.26 o
   1   0   8      580.34      557.77     74.07 o
   2   0   8    30407.17    29590.64   1205.22 o
   3   0   8     4287.30     4205.17    227.24 o
   4   0   8      269.66      311.47     73.86 o
   5   0   8     1721.15     1752.34    123.26 o
   6   0   8     2964.11     2805.71    207.71 o
 -10   1   8       90.86      117.94     71.51 o
  -9   1   8     1440.80     1374.23     86.10 o
  -8   1   8     1816.87     1877.08     88.66 o
  -7   1   8       82.56      211.68     53.87 o
  -6   1   8    16744.93    16591.71    412.88 o
  -5   1   8     4420.95     4515.97    141.15 o
  -4   1   8       24.69       12.60     41.42 o
  -3   1   8    12524.46    12326.65    372.43 o
  -2   1   8    32408.27    31850.16    910.27 o
  -1   1   8       12.10      -38.38     38.38 o
   0   1   8     1599.57     1662.67     80.10 o
   1   1   8     6026.55     6013.29    194.67 o
   2   1   8       56.32       84.00     44.13 o
   3   1   8    16562.74    16486.96    406.95 o
   4   1   8     5241.69     5215.51    164.95 o
   5   1   8     1155.12     1263.85    130.26 o
   6   1   8     2267.75     2344.09    128.43 o
 -10   2   8     2587.72     2569.59     98.81 o
  -9   2   8       61.20       88.20     59.94 o
  -8   2   8      321.52      286.64     61.80 o
  -7   2   8     9463.42     9340.50    223.29 o
  -6   2   8     3661.50     3727.81    168.47 o
  -5   2   8     1378.76     1367.87    102.99 o
  -4   2   8     1591.09     1650.07    104.34 o
  -3   2   8     3575.13     3608.14    111.27 o
  -2   2   8     4222.39     4674.21    165.54 o
  -1   2   8    11472.80    11511.22    350.22 o
   0   2   8      923.71      940.54     69.11 o
   1   2   8       53.72      114.90     34.69 o
   2   2   8    11797.44    11718.95    309.73 o
   3   2   8     2597.82     2633.63    103.22 o
   4   2   8      478.75      560.79     62.75 o
   5   2   8      798.53      798.38     78.32 o
   6   2   8     1276.40     1344.05    108.79 o
 -10   3   8       12.07       14.29     57.17 o
  -9   3   8      961.08     1043.09     66.67 o
  -8   3   8     1513.90     1668.86     85.00 o
  -7   3   8      320.11      323.94     59.93 o
  -6   3   8     4097.99     3812.81    133.75 o
  -5   3   8     2272.59     2178.45    103.51 o
  -4   3   8      292.71      333.13     63.61 o
  -3   3   8     2003.72     2147.79    108.22 o
  -2   3   8     6677.90     6687.26    222.91 o
  -1   3   8       69.06      181.00     53.01 o
   0   3   8     1171.84     1233.86     80.03 o
   1   3   8     3217.81     2935.46    133.54 o
   2   3   8       39.69       72.59     36.78 o
   3   3   8     2626.31     2570.51    175.15 o
   4   3   8      468.28      449.62     87.45 o
   5   3   8       88.06       65.92     60.32 o
   6   3   8      896.76      981.12     94.75 o
 -10   4   8     1971.80     2192.03    112.54 o
  -9   4   8      814.29      775.01     66.01 o
  -8   4   8       59.06       78.71     50.10 o
  -7   4   8     1461.29     1438.62     90.88 o
  -6   4   8      700.95      760.45     64.80 o
  -5   4   8     1420.72     1543.65     78.21 o
  -4   4   8     5599.65     5655.31    204.72 o
  -3   4   8     3089.96     3269.38    245.00 o
  -2   4   8      203.21      205.06     56.74 o
  -1   4   8     2922.55     2858.78    214.26 o
   0   4   8      966.53      898.44    186.80 o
   1   4   8      413.25      389.60     72.93 o
   2   4   8     2444.70     2429.60    160.03 o
   3   4   8      519.87      535.71     52.77 o
   4   4   8      470.55      416.52     60.68 o
   5   4   8     2049.84     2007.88    107.80 o
   6   4   8      631.66      652.84     86.31 o
 -10   5   8       34.21      147.29     61.71 o
  -9   5   8     3139.84     3180.88    112.47 o
  -8   5   8     3721.40     3907.78    140.80 o
  -7   5   8       15.23       83.29     45.07 o
  -6   5   8     2470.66     2467.01     85.69 o
  -5   5   8     6865.10     6429.41    181.42 o
  -4   5   8      166.52      239.73     65.80 o
  -3   5   8     2970.21     3151.52    140.55 o
  -2   5   8     2297.68     2390.98    154.56 o
  -1   5   8       64.51       92.79     57.70 o
   0   5   8    10879.11    10928.17    346.12 o
   1   5   8     9341.81     9416.73    343.88 o
   2   5   8     1007.18      855.28     87.33 o
   3   5   8      750.33      687.35     86.89 o
   4   5   8     2446.60     2408.03     96.06 o
   5   5   8       30.17       52.75     83.27 o
   6   5   8     1356.08     1370.05    105.13 o
  -9   6   8     2440.54     2403.77    112.87 o
  -8   6   8     1697.18     1855.54    101.27 o
  -7   6   8     2202.65     2310.36     90.70 o
  -6   6   8      271.91      391.78     80.08 o
  -5   6   8     5015.02     5147.32    129.51 o
  -4   6   8    24978.20    24319.14    718.38 o
  -3   6   8     3607.58     3714.81    159.35 o
  -2   6   8      219.73      247.85     66.89 o
  -1   6   8     9451.11     9551.01    309.34 o
   0   6   8     5909.55     6012.57    402.96 o
   1   6   8     3805.17     3812.94    165.28 o
   2   6   8     4783.85     4648.50    191.89 o
   3   6   8     2192.38     1998.88    124.91 o
   4   6   8     1587.52     1701.35     82.68 o
   5   6   8     8825.99     9046.35    231.37 o
   6   6   8     1737.18     1774.07    239.58 o
  -9   7   8     5910.77     6157.56    177.84 o
  -8   7   8     5883.92     5795.86    162.39 o
  -7   7   8      183.58      312.11     60.97 o
  -6   7   8     2564.47     2733.55     95.01 o
  -5   7   8    13180.13    12787.34    327.74 o
  -4   7   8        0.57      121.95     55.28 o
  -3   7   8    10134.70    10024.97    260.90 o
  -2   7   8     2811.96     2554.24    119.07 o
  -1   7   8       84.03      100.42     64.79 o
   0   7   8    21508.44    20938.38    911.60 o
   1   7   8    15563.89    16425.52    507.70 o
   2   7   8      416.13      282.74     78.06 o
   3   7   8     1113.92     1207.20     73.49 o
   4   7   8     8040.94     7852.09    175.08 o
   5   7   8        1.84       85.15     52.14 o
  -9   8   8     1694.91     1759.27     92.93 o
  -8   8   8     2257.96     2314.89     98.54 o
  -7   8   8     2181.02     2178.00     89.23 o
  -6   8   8      584.83      650.56     51.81 o
  -5   8   8     1773.36     1944.49    116.24 o
  -4   8   8    19554.33    19000.07    467.56 o
  -3   8   8     1731.88     1800.61     88.42 o
  -2   8   8      469.66      390.77     56.92 o
  -1   8   8     8095.75     8234.38    224.62 o
   0   8   8     5936.75     6173.56    181.05 o
   1   8   8     4036.33     4088.40    139.73 o
   2   8   8     2796.04     2694.30    115.44 o
   3   8   8     1795.09     1789.87     93.59 o
   4   8   8      890.51      810.17     72.14 o
   5   8   8     7315.08     7224.11    230.48 o
  -8   9   8     2803.31     2580.85    106.64 o
  -7   9   8      136.12      151.71     51.10 o
  -6   9   8      331.50      350.03     47.05 o
  -5   9   8     4982.64     4807.46    162.56 o
  -4   9   8       32.99       91.43     59.54 o
  -3   9   8     3755.37     3616.14    132.79 o
  -2   9   8      923.54      694.49     67.62 o
  -1   9   8     1269.65     1193.25     75.61 o
   0   9   8     6273.05     6038.21    183.24 o
   1   9   8     3121.60     3085.20    109.59 o
   2   9   8       14.06       -1.39     75.74 o
   3   9   8      484.21      452.11     74.33 o
   4   9   8     4536.79     4454.08    165.63 o
   5   9   8       18.70      -66.23     79.79 o
  -8  10   8     1081.50     1261.01     79.98 o
  -7  10   8     1334.27     1484.81    117.63 o
  -6  10   8      957.02     1072.60     90.69 o
  -5  10   8      119.98      117.57     62.82 o
  -4  10   8     4277.74     4072.28    147.80 o
  -3  10   8       46.77      -14.21     58.03 o
  -2  10   8      142.61      211.73     93.79 o
  -1  10   8     1681.61     1615.15     91.07 o
   0  10   8     2082.43     2259.51    110.89 o
   1  10   8     1070.82     1076.65     71.38 o
   2  10   8      310.35      418.35     71.38 o
   3  10   8      679.32      710.49     82.66 o
   4  10   8       83.34      156.71    135.74 o
  -7  11   8       27.38       -6.38     51.07 o
  -6  11   8      314.94      310.04     75.71 o
  -5  11   8     1703.34     1907.29    165.42 o
  -4  11   8        3.32       -1.05     58.57 o
  -3  11   8     2590.09     2603.22    121.59 o
  -2  11   8     1627.84     1490.88     91.10 o
  -1  11   8     1048.82      942.53     80.49 o
   0  11   8      646.84      620.83     75.38 o
   1  11   8      455.53      430.37     92.75 o
   2  11   8      377.53      337.34     66.49 o
   3  11   8      656.15      726.99     87.85 o
   4  11   8     1793.17     2056.79    121.93 o
  -7  12   8     2868.79     2823.57    108.90 o
  -6  12   8     1206.02     1281.07     72.06 o
  -5  12   8       20.67       -0.15     65.51 o
  -4  12   8     1473.44     1558.02    110.53 o
  -3  12   8      239.32      155.47     65.43 o
  -2  12   8      973.94     1048.79     80.12 o
  -1  12   8     3731.00     3483.75    127.14 o
   0  12   8     1557.94     1287.20     93.09 o
   1  12   8      602.72      540.78     70.11 o
   2  12   8     2213.88     2062.00    100.36 o
   3  12   8     1446.03     1287.06     93.04 o
  -6  13   8     2972.24     2843.29    103.10 o
  -5  13   8     2410.47     2241.02    125.92 o
  -4  13   8        3.61      -54.55     70.11 o
  -3  13   8     4883.03     4878.69    159.77 o
  -2  13   8     5298.25     5233.00    165.90 o
  -1  13   8      228.85       89.78     67.79 o
   0  13   8     1329.48     1188.09    114.00 o
   1  13   8     2004.87     2118.90    101.65 o
   2  13   8        0.75      -16.95     67.58 o
  -5  14   8      744.81      780.76     94.61 o
  -4  14   8     2234.26     2285.41    112.27 o
  -3  14   8     1215.60     1264.63     91.18 o
  -2  14   8     2051.91     2206.60    120.42 o
  -1  14   8     5237.41     5388.59    230.27 o
   0  14   8     1041.10     1063.51    121.12 o
   1  14   8      493.25      471.52     74.85 o
  -3  15   8     1655.27     1659.62    152.47 o
  -2  15   8     4123.36     4178.55    169.84 o
  -1  15   8       61.16        2.51     76.92 o
  -9   1   9       14.37        5.50     63.70 o
  -8   1   9      168.84      137.84     68.85 o
  -7   1   9       47.31       23.92     57.64 o
  -6   1   9      122.75      160.29     76.46 o
  -5   1   9     1430.08     1499.43     92.10 o
  -4   1   9      567.54      655.77     66.26 o
  -3   1   9       11.61       40.95     44.76 o
  -2   1   9       37.12      -18.35     39.32 o
  -1   1   9      267.27      277.69     43.09 o
   0   1   9      575.77      588.24     50.77 o
   1   1   9      887.53      998.34     62.33 o
   2   1   9      180.93      162.96     48.81 o
   3   1   9       43.58      -47.93     47.93 o
   4   1   9      870.70      883.11     81.97 o
  -9   2   9     1325.29     1465.03    104.47 o
  -8   2   9       17.00       -8.67     63.95 o
  -7   2   9       27.54      -46.82     57.89 o
  -6   2   9       24.70        2.47     54.88 o
  -5   2   9       19.85      -57.06     57.06 o
  -4   2   9     2413.83     2462.21    195.75 o
  -3   2   9       70.69      116.39     76.59 o
  -2   2   9        4.36       21.92     66.51 o
  -1   2   9      680.66      615.71     87.17 o
   0   2   9     3999.15     3771.61    205.32 o
   1   2   9       57.89       67.52     68.78 o
   2   2   9      217.33      174.24     45.71 o
   3   2   9        7.34        6.07     63.49 o
   4   2   9       17.46      -80.58     96.99 o
  -8   3   9      120.96       19.52     90.94 o
  -7   3   9      760.60      734.19     73.00 o
  -6   3   9       14.18       43.42     51.73 o
  -5   3   9     2471.97     2343.61     96.39 o
  -4   3   9     1263.79     1336.79     93.61 o
  -3   3   9       66.92       39.55     79.86 o
  -2   3   9     1847.80     1830.00    148.13 o
  -1   3   9       77.83       56.43     67.52 o
   0   3   9     1291.76     1343.78    117.90 o
   1   3   9      796.33      932.89    106.06 o
   2   3   9       17.17       21.41     80.11 o
   3   3   9      319.12      362.31     58.50 o
   4   3   9      737.42      640.15     66.01 o
  -8   4   9       17.89       57.29     67.90 o
  -7   4   9     1056.65     1130.78     80.48 o
  -6   4   9      898.66      955.50    115.12 o
  -5   4   9      204.04      173.65     67.62 o
  -4   4   9      607.99      560.14     77.13 o
  -3   4   9     1244.23     1175.37     87.33 o
  -2   4   9        4.59       -3.92     58.25 o
  -1   4   9      148.86      276.32     61.23 o
   0   4   9     1210.68     1251.94     89.20 o
   1   4   9       42.78      104.59     63.23 o
   2   4   9     2287.08     2429.04    135.89 o
   3   4   9      501.28      728.99     93.97 o
   4   4   9       41.54       94.87     52.70 o
  -8   5   9        8.95       -7.61     92.56 o
  -7   5   9      802.75      809.49    128.69 o
  -6   5   9      859.95      828.46     80.19 o
  -5   5   9        0.45       50.22     69.53 o
  -4   5   9       84.57       20.04     63.83 o
  -3   5   9      155.72      137.59     63.67 o
  -2   5   9     5192.13     5204.67    360.26 o
  -1   5   9        0.92      -42.56     60.30 o
   0   5   9       70.00      -61.83     61.83 o
   1   5   9      240.12      270.14     71.53 o
   2   5   9     1133.42     1089.67    252.05 o
   3   5   9      723.13      814.86    166.15 o
   4   5   9       25.02       37.38     50.10 o
  -8   6   9        8.50      -11.36     63.64 o
  -7   6   9      477.74      520.91     67.38 o
  -6   6   9      425.93      449.22     87.16 o
  -5   6   9      406.45      425.68     82.31 o
  -4   6   9       41.33       38.45     70.02 o
  -3   6   9      918.37     1063.99     89.87 o
  -2   6   9       23.40       52.04     68.65 o
  -1   6   9      658.66      702.33     80.33 o
   0   6   9       25.88       12.95     70.16 o
   1   6   9      260.08      291.96     76.29 o
   2   6   9      826.41      989.37    101.45 o
   3   6   9      254.87      279.84     83.50 o
  -7   7   9        4.86      -50.24     74.25 o
  -6   7   9      418.89      390.87     93.92 o
  -5   7   9        6.43       51.69     82.00 o
  -4   7   9       12.83      -31.29     67.76 o
  -3   7   9      200.25      296.20     75.67 o
  -2   7   9       13.64      -61.11     61.11 o
  -1   7   9      530.81      487.32     79.20 o
   0   7   9       47.25       70.92     70.93 o
   1   7   9       16.13      -30.89     77.72 o
   2   7   9       65.95       57.18     79.95 o
   3   7   9       81.90      146.43     86.87 o
  -7   8   9      373.68      416.55     50.36 o
  -6   8   9      273.45      223.94     79.99 o
  -5   8   9      145.34      199.19     83.11 o
  -4   8   9      119.99       58.56     76.15 o
  -3   8   9      334.13      262.64     76.15 o
  -2   8   9      129.29      129.90     73.77 o
  -1   8   9       11.84      135.69     68.25 o
   0   8   9      185.06      117.09     71.57 o
   1   8   9       72.53       62.68     76.47 o
   2   8   9      354.96      475.36    338.72 o
   3   8   9      938.17      966.83    116.34 o
  -7   9   9      333.51       70.79    131.76 o
  -6   9   9        1.33      -58.98     62.92 o
  -5   9   9        7.16        9.07     63.30 o
  -4   9   9        9.09       24.88     53.37 o
  -3   9   9      714.56      669.96     90.23 o
  -2   9   9     1777.74     1962.29    123.32 o
  -1   9   9      772.97      792.00    201.67 o
   0   9   9      191.91      158.77     78.70 o
   1   9   9      137.81      144.41     79.59 o
   2   9   9      281.14      334.11     91.16 o
  -6  10   9      325.45      295.30     75.92 o
  -5  10   9       12.34       -2.96     85.17 o
  -4  10   9      160.71      154.45     71.97 o
  -3  10   9      366.85      371.83     64.98 o
  -2  10   9       27.85       98.94     60.28 o
  -1  10   9        0.64      -23.77     76.64 o
   0  10   9      208.62      202.84     62.62 o
   1  10   9       15.36      -57.60     57.60 o
  -5  11   9      685.72      582.92     78.15 o
  -4  11   9       83.97      -17.83     64.54 o
  -3  11   9      164.48      212.84     66.83 o
  -2  11   9      394.56      337.54     79.08 o
  -1  11   9       62.89       22.83     71.87 o
   0  11   9      312.62      243.43     99.72 o
  -3  12   9        4.55      -20.18     69.87 o
  -2  12   9        1.07      -67.13     67.13 o
  -1  12   9      271.36      332.91     73.59 o
  -6   0  10     1053.83     1051.29    128.73 o
  -5   0  10     4003.26     4114.23    238.83 o
  -4   0  10      110.63      116.64     81.12 o
  -3   0  10      181.77      287.70     75.33 o
  -2   0  10      257.33      176.10     64.75 o
  -1   0  10       81.11       94.47     63.23 o
   0   0  10     6583.81     6564.22    298.28 o
   1   0  10      920.52      981.26     92.96 o
  -6   1  10      348.81      482.12     86.91 o
  -5   1  10     2733.31     2908.72    192.09 o
  -4   1  10     5611.88     5507.67    322.09 o
  -3   1  10      169.31      131.51     78.60 o
  -2   1  10       63.67       34.51     71.80 o
  -1   1  10     4366.71     4555.10    235.30 o
   0   1  10      423.72      508.64     86.66 o
   1   1  10      840.74      949.51    101.78 o
  -6   2  10     2255.28     2218.13    123.50 o
  -5   2  10     4617.35     4606.92    214.77 o
  -4   2  10      512.65      630.32    108.08 o
  -3   2  10     2276.04     2218.98    170.81 o
  -2   2  10     1640.47     1702.27    137.30 o
  -1   2  10      137.87      176.10     80.36 o
   0   2  10     7561.33     7529.86    353.71 o
   1   2  10     1962.00     2225.02    160.23 o
  -6   3  10      393.83      559.55     71.86 o
  -5   3  10     3087.58     2891.62    213.13 o
  -4   3  10     6343.72     6017.04    316.67 o
  -3   3  10      286.61      316.42    100.77 o
  -2   3  10     1876.01     1830.51    160.98 o
  -1   3  10     7862.94     7876.01    374.11 o
   0   3  10      770.58      769.13    110.34 o
   1   3  10     2332.18     2321.01    176.60 o
  -6   4  10     3694.76     4092.31    263.52 o
  -5   4  10     2318.79     2496.85    206.58 o
  -4   4  10      587.50      345.90    114.38 o
  -3   4  10     7026.60     6593.44    340.35 o
  -2   4  10     4405.27     4089.54    242.86 o
  -1   4  10       15.27        1.51     89.69 o
   0   4  10     4191.89     3815.94    228.25 o
   1   4  10     2386.59     2586.04    188.69 o
  -5   5  10      576.73      640.56    145.11 o
  -4   5  10     2386.21     2270.12    197.01 o
  -3   5  10      261.87      421.22    111.35 o
  -2   5  10     2842.40     2849.55    204.06 o
  -1   5  10     3225.63     3191.67    216.41 o
   0   5  10      446.14      467.33    109.08 o
  -5   6  10      319.76      294.80     86.17 o
  -4   6  10       33.75      -16.87     78.43 o
  -3   6  10     3986.93     3457.03    167.54 o
  -2   6  10     3130.20     3014.45    153.16 o
  -1   6  10       22.30      144.61    131.63 o
   0   6  10      206.14       69.03     75.77 o
  -4   7  10      496.81      649.46     95.23 o
  -3   7  10      519.93      556.95     91.59 o
  -2   7  10     1942.22     2007.05    126.65 o
  -1   7  10      626.43      684.86     94.23 o
 
